# Supplementary material for: Label-free quantitative proteome data associated with MSP1 and flg22 induced signaling in rice leaves
Source: Data Brief. 2018 Jul 31;20:204–9. doi: 10.1016/j.dib.2018.07.063 (PMC6097273; doi:10.1016/j.dib.2018.07.063)
Supplement: Supplementary file 2 — Table 1. Primer sequences used for qPCR analyses. [file mmc2.xlsx]

## Sheet: Sheet1
Table S1. Primer sequences used for qPCR analyses.
Gene ID	Gene description	Forward primer (5'-3')	Reverse primer (5'-3')
LOC_Os03g18850.1	PR10, JIOsPR10	TCACCGGCATCTTCAAGACC	CAGCAACCAAACCACACACC
LOC_Os12g36880.1	PBZ1	AAAGTCGGATGTGCTCGAGG	TGTCCTTCTCCTTCTCCGGC
LOC_Os04g56430.1	DUF26	AACAACCTCCTGAACCTGGC	GCCCGTGGAGAAGAGGATCT
LOC_Os01g22490.1	UBQ5, Ubiquitin 5	ACCACTTCGACCGCCACTACT	ACGCCTAAGCCTGCTGGTT
LOC_Os11g44810.1	ARP1,auxin-repressed protein	GCCCCCTTGTCATCAACAAAG	ATCGACTGCGTCCGCTTG
LOC_Os02g47510.1	OsNCED1,9-cis-epoxycarotenoid dioxygenase 1	AACGAGGATGACGGGTACTTG	ATCACCACGAACCGGTTCTC
LOC_Os08g39840.1	OsLOX8,lipoxygenase	ATGTTCCTCGAGGACATCAACC	TGGCGAAGAAGATGCGTTTG
LOC_Os02g10120.1	OsLOX1,lipoxygenase	TCACCTTCGACTGCAACTCC	TTGACGGTGAAGAAGATGCG
LOC_Os05g05680.1	OsACO5,1-aminocyclopropane-1-carboxylate oxidase	ATGTGTACGCCAAGCAGAAG	AAGCAGATTTTGGCGCCTTG
LOC_Os07g48020.1	OsPOX22.3,peroxidase precursor	TCTAGCCTCGCAGAACTTATCG	GGAATCGATGTTGGTCTCGTTG
LOC_Os01g73200.1	prx22,peroxidase precursor	ACTACGTCGACCTGCAAAAC	TGGTGGTTGCGTTGAAGAAG
LOC_Os09g29490.1	prx122,peroxidase precursor	TGAGGAAATTCGGCGAGGAC	TTGCGTCGTATCTCTCCCTTC
LOC_Os03g55410.1	peroxidase precursor	AATCCAACGGCCTCAACATG	TCCGAGAACTTGCTGCAGTG
LOC_Os04g59150.1	prx59,peroxidase precursor	ACCCTGTGCTGGTGAAGAAG	ACTTGTTGTCGAAGGCGTTG
LOC_Os01g22249.1	Haem peroxidase	ACAAGTTCGCCAACAAGTCC	GTGGTGTTGTTCCAGATGCG
LOC_Os07g48040.1	prx113,peroxidase precursor	TTGATGCTGTCGATGACGTC	TTCGACGCCGAGTTCTTCAG
LOC_Os06g20150.1	prx78,peroxidase precursor	TTCGACGCCGAGTTCTTCAG	ACGAGTTGATGACGTAGCAC
LOC_Os02g14440.1	prx29,peroxidase precursor	TTGGCATTGCTGGTTGTTGC	TAGTACGACGTCGACAGCTG
LOC_Os07g28480.1	OsGSTU46,glutathione S-transferase	AGCTCGGGGAGAAGGAATTC	TGTACACCCACGGCATCATC
LOC_Os02g35590.2	OsGSTZ3,glutathione S-transferase	TGCAGCAGTGACTCGTTTTC	TGGGAGTGCTGCTTGAAATG
LOC_Os06g09610.2	peroxiredoxin	CCTACGAGAAGTTCAAGAAGGC	TGAACGGCAGCTTGTACTTC
LOC_Os12g36830.1	RSOsPR10, pathogenesis-related Bet v I family protein	AAACGTGGAGTATGAGCTCGAG	TCATCTTGAGCATGCCGAAG
LOC_Os04g35100.1	phospholipase C	AGATGGGCCAATTTCATCGC	TGCATGTACCATTGCCACTG
LOC_Os03g24930.1	RLCK109,tyrosine protein kinase domain containing protein	TCAACATCAAGAGCGACGTG	TCGACGATCTTGACCACCTG
