# Supplementary material for: Label-free quantitative proteome data associated with MSP1 and flg22 induced signaling in rice leaves
Source: Data Brief. 2018 Jul 31;20:204–9. doi: 10.1016/j.dib.2018.07.063 (PMC6097273; doi:10.1016/j.dib.2018.07.063)
Supplement: Supplementary file 3 — Table 2. Differentially modulated proteins by MSP1 or flg22 treatment. [file mmc3.xlsx]

## Sheet: Sheet1
Table S2. Differentially modulated proteins in response to MSP1 or flg22 treatment in rice leaves
									Intensity_control			Intensity_MSP1			Intensity_flg22			log2 Intensity_control			log2 Intensity_MSP1			log2 Intensity_flg22				log2 Fold change		Fold change
Fasta headers	Protein IDs	Majority protein IDs	Annotation	Unique peptides	Sequence coverage [%]	Q-value	Score	MS/MS Count	LFQ intensity control rep1	LFQ intensity control rep2	LFQ intensity control rep3	LFQ intensity MSP1 rep1	LFQ intensity MSP1 rep2	LFQ intensity MSP1 rep3	LFQ intensity flg22 rep1	LFQ intensity flg22 rep2	LFQ intensity flg22 rep3	LFQ intensity control rep1	LFQ intensity control rep2	LFQ intensity control rep3	LFQ intensity MSP1 rep1	LFQ intensity MSP1 rep2	LFQ intensity MSP1 rep3	LFQ intensity flg22 rep1	LFQ intensity flg22 rep2	LFQ intensity flg22 rep3	ANOVA Significant	fold change_MSP1 vs.control	fold change_flg22 vs. control	fold change_MSP1 vs.control	fold change_flg22 vs. control
>ChrSy.fgenesh.mRNA.28 protein|expressed protein	ChrSy.fgenesh.mRNA.28	ChrSy.fgenesh.mRNA.28	expressed protein	6	14.9	0	42.66	46	3.03241e+07	2.0389e+07	2.4021e+07	1.3164e+07	1.3921e+07	1.4969e+07	5.81582e+06	9.36229e+06	1.3109e+07	24.854	24.2813	24.5178	23.6501	23.7308	23.8355	22.4716	23.1584	23.6441	+	-0.812237	-1.45967	0.569498	0.363577
>ChrSy.fgenesh.mRNA.86 protein|expressed protein	ChrSy.fgenesh.mRNA.86	ChrSy.fgenesh.mRNA.86	expressed protein	9	54.2	0	187.3	69	2.945e+08	9.76279e+07	1.3537e+08	9.8612e+07	1.1755e+08	9.44947e+07	4.8879e+07	6.48768e+07	4.119e+07	28.1337	26.5408	27.0123	26.5553	26.8087	26.4937	25.5427	25.9512	25.2958	+	-0.609708	-1.63237	0.655329	0.322558
>LOC_Os01g01650.1 protein|isoflavone reductase homolog IRL, putative, expressed	LOC_Os01g01650.1	LOC_Os01g01650.1	isoflavone reductase homolog IRL, putative, expressed	17	71.7	0	185.9	367	7.92689e+08	6.49831e+08	7.3526e+08	7.8387e+08	4.53589e+08	5.3415e+08	3.0151e+08	4.14449e+08	4.72029e+08	29.5622	29.2755	29.4537	29.546	28.7568	28.9927	28.1676	28.6266	28.8143	+	-0.331942	-0.894264	0.794466	0.538022
>LOC_Os01g01660.1 protein|isoflavone reductase, putative, expressed	LOC_Os01g01660.1	LOC_Os01g01660.1	isoflavone reductase, putative, expressed	12	69.1	0	323.31	185	7.6298e+08	6.9967e+08	6.93019e+08	3.1781e+08	5.9181e+08	4.83889e+08	2.56579e+08	3.07299e+08	2.96069e+08	29.5071	29.3821	29.3683	28.2436	29.1406	28.8501	27.9348	28.1951	28.1414	+	-0.674414	-1.32874	0.626587	0.398116
>LOC_Os01g03950.1 protein|glycosyl hydrolase, family 31, putative, expressed	LOC_Os01g03950.1	LOC_Os01g03950.1	glycosyl hydrolase, family 31, putative, expressed	9	13.9	0	38.672	37	2.9466e+07	2.6733e+07	2.64771e+07	1.0658e+07	1.4223e+07	1.3681e+07	1.2646e+07	1.0566e+07	1.0791e+07	24.8126	24.6721	24.6582	23.3454	23.7617	23.7057	23.5922	23.3329	23.3633	+	-1.11003	-1.28482	0.463286	0.410421
>LOC_Os01g04650.1 protein|PB1 domain containing protein, expressed	LOC_Os01g04650.1	LOC_Os01g04650.1	PB1 domain containing protein, expressed	4	7.5	0	6.5908	22	4.3442e+06	2.09359e+06	2.466e+06	1.3976e+07	1.0348e+07	6.43041e+06	7.03842e+06	6.43679e+06	4.038e+06	22.0507	20.9976	21.2337	23.7365	23.3028	22.6165	22.7468	22.6179	21.9452	+	1.79127	1.00933	3.4612	2.01297
>LOC_Os01g05060.1 protein|mitochondrial glycoprotein, putative, expressed	LOC_Os01g05060.1	LOC_Os01g05060.1	mitochondrial glycoprotein, putative, expressed	6	26.2	0	58.413	106	1.9559e+08	1.5954e+08	1.5121e+08	9.7082e+07	8.81789e+07	1.1208e+08	6.16599e+07	6.88288e+07	4.94899e+07	27.5433	27.2493	27.172	26.5327	26.3939	26.74	25.8778	26.0365	25.5606	+	-0.765997	-1.49653	0.588047	0.354404
>LOC_Os01g62230.1 protein|Core histone H2A/H2B/H3/H4 domain containing protein, putative, expressed;>LOC_Os08g38300.1 protein|Core histone H2A/H2B/H3/H4 domain containing protein, putative, expressed;>LOC_Os05g49860.1 protein|Core histone H2A/H2B/H3/H4 dom	LOC_Os01g62230.1;LOC_Os08g38300.1;LOC_Os05g49860.1;LOC_Os01g05970.1;LOC_Os01g05900.1;LOC_Os01g05630.1;LOC_Os01g05610.1;LOC_Os01g06010.1;LOC_Os03g17084.1;LOC_Os05g38560.1	LOC_Os01g62230.1;LOC_Os08g38300.1;LOC_Os05g49860.1;LOC_Os01g05970.1;LOC_Os01g05900.1;LOC_Os01g05630.1;LOC_Os01g05610.1;LOC_Os01g06010.1;LOC_Os03g17084.1	Core histone H2A/H2B/H3/H4 domain containing protein, putative, expressed;	4	27.3	0	15.818	42	7.52089e+07	6.19251e+07	3.99829e+07	1.89e+08	2.9846e+08	2.2085e+08	1.95399e+08	1.8054e+08	1.89469e+08	26.1644	25.884	25.2529	27.4938	28.153	27.7185	27.5419	27.4277	27.4974	+	2.02132	1.7219	4.05955	3.2987
>LOC_Os01g05670.1 protein|3-oxo-5-alpha-steroid 4-dehydrogenase, putative, expressed	LOC_Os01g05670.1	LOC_Os01g05670.1	3-oxo-5-alpha-steroid 4-dehydrogenase, putative, expressed	7	17.4	0	15.471	62	5.49711e+07	5.23668e+07	4.60411e+07	3.61101e+07	2.545e+07	2.54911e+07	1.8255e+07	2.82581e+07	2.8147e+07	25.7122	25.6422	25.4564	25.1059	24.6012	24.6035	24.1218	24.7522	24.7465	+	-0.833398	-1.06344	0.561206	0.47849
>LOC_Os01g05810.1 protein|gamma-glutamyltranspeptidase 1 precursor, putative, expressed	LOC_Os01g05810.1;LOC_Os01g05820.1	LOC_Os01g05810.1	gamma-glutamyltranspeptidase 1 precursor, putative, expressed	3	6.9	0	4.6171	8	3.80259e+06	3.62131e+06	3.81971e+06	2.27349e+06	2.7751e+06	2.9761e+06	1.20803e+06	2.71769e+06	2.12289e+06	21.8586	21.7881	21.865	21.1165	21.4041	21.505	20.2042	21.374	21.0176	+	-0.495359	-0.971961	0.709385	0.509813
>LOC_Os01g06580.1 protein|fasciclin domain containing protein, expressed	LOC_Os01g06580.1	LOC_Os01g06580.1	fasciclin domain containing protein, expressed	3	23.8	0	33.121	57	7.11411e+07	6.6969e+07	1.0258e+08	4.7412e+07	5.2553e+07	4.6615e+07	3.95691e+07	5.7418e+07	5.73158e+07	26.0842	25.997	26.6122	25.4988	25.6473	25.4743	25.2379	25.775	25.7724	+	-0.691011	-0.636014	0.61942	0.643489
>LOC_Os01g07090.1 protein|5-azacytidine resistance protein azr1, putative, expressed	LOC_Os01g07090.1;LOC_Os06g43510.3;LOC_Os06g43510.2;LOC_Os06g43510.1	LOC_Os01g07090.1	5-azacytidine resistance protein azr1, putative, expressed	11	46.2	0	60.451	36	1.3148e+07	9.65791e+06	6.54672e+06	2.4531e+07	2.5332e+07	1.94139e+07	2.1966e+07	1.8464e+07	1.9609e+07	23.6483	23.2033	22.6423	24.5481	24.5945	24.2106	24.3888	24.1382	24.225	+	1.2864	1.08601	2.43919	2.12287
>LOC_Os01g08410.1 protein|early fruit mRNA, putative, expressed	LOC_Os01g08410.1	LOC_Os01g08410.1	early fruit mRNA, putative, expressed	6	21.1	0	27.589	19	1.0429e+07	2.1721e+06	2.29171e+06	2.2124e+07	2.1534e+07	1.5567e+07	6.36951e+06	3.90941e+06	3.526e+06	23.3141	21.0507	21.128	24.3991	24.3601	23.892	22.6028	21.8985	21.7496	+	2.38616	0.252707	5.22762	1.19144
>LOC_Os01g08930.1 protein|DEAD-box ATP-dependent RNA helicase, putative, expressed	LOC_Os01g08930.1	LOC_Os01g08930.1	DEAD-box ATP-dependent RNA helicase, putative, expressed	4	9.8	0	11.814	8	4.81162e+06	3.7576e+06	2.71231e+06	379119	404430	604692	745650	194620	665021	22.1981	21.8414	21.3711	18.5323	18.6255	19.2058	19.5081	17.5703	19.343	+	-3.01563	-2.99636	0.123653	0.125316
>LOC_Os01g09880.1 protein|harpin-induced protein 1 domain containing protein, expressed	LOC_Os01g09880.1	LOC_Os01g09880.1	harpin-induced protein 1 domain containing protein, expressed	2	11.1	0	6.5608	8	1.38e+07	1.3152e+07	1.0864e+07	5.71341e+06	6.18671e+06	5.54409e+06	6.92211e+06	8.62863e+06	6.54399e+06	23.7182	23.6488	23.373	22.4459	22.5607	22.4025	22.7228	23.0407	22.6417	+	-1.11027	-0.778261	0.463207	0.583069
>LOC_Os01g10020.1 protein|ectonucleotide pyrophosphatase/phosphodiesterase family member 1, putative, expressed	LOC_Os01g10020.1	LOC_Os01g10020.1	ectonucleotide pyrophosphatase/phosphodiesterase family member 1, putative, expressed	12	31.7	0	42.005	81	2.9345e+07	2.5354e+07	2.41191e+07	5.78611e+07	4.32069e+07	3.4583e+07	3.2845e+07	3.9596e+07	3.15739e+07	24.8066	24.5957	24.5237	25.7861	25.3648	25.0436	24.9692	25.2388	24.9122	+	0.75614	0.398088	1.68897	1.31776
>LOC_Os01g14670.1 protein|Cupin domain containing protein, expressed	LOC_Os01g14670.1	LOC_Os01g14670.1	Cupin domain containing protein, expressed	4	44.9	0	50.755	46	4.7871e+07	3.8199e+07	4.5619e+07	6.13921e+07	7.60561e+07	7.45492e+07	6.01299e+07	4.31731e+07	5.68939e+07	25.5127	25.187	25.4431	25.8715	26.1806	26.1517	25.8416	25.3636	25.7618	+	0.686993	0.274723	1.60992	1.20976
>LOC_Os01g16090.1 protein|RNA binding protein, putative, expressed	LOC_Os01g16090.1	LOC_Os01g16090.1	RNA binding protein, putative, expressed	8	30	0	65.584	46	2.3057e+07	1.94809e+07	2.03001e+07	2.56201e+07	3.83691e+07	4.0205e+07	3.4875e+07	4.75081e+07	4.40791e+07	24.4587	24.2156	24.275	24.6108	25.1934	25.2609	25.0557	25.5017	25.3936	+	0.705278	1.00057	1.63046	2.00079
>LOC_Os01g16900.2 protein|dehydrogenase, putative, expressed;>LOC_Os01g16900.1 protein|dehydrogenase, putative, expressed;>LOC_Os01g16900.3 protein|dehydrogenase, putative, expressed	LOC_Os01g16900.2;LOC_Os01g16900.1;LOC_Os01g16900.3	LOC_Os01g16900.2;LOC_Os01g16900.1;LOC_Os01g16900.3	dehydrogenase, putative, expressed;	12	38.7	0	45.723	114	2.1959e+07	2.3285e+07	2.267e+07	2.2694e+07	3.6814e+07	2.96979e+07	5.30129e+07	5.92581e+07	7.30702e+07	24.3883	24.4729	24.4343	24.4358	25.1337	24.8239	25.6598	25.8205	26.1228	+	0.365978	1.43588	1.28875	2.70547
>LOC_Os01g17170.1 protein|magnesium-protoporphyrin IX monomethyl ester cyclase,chloroplast precursor, putative, expressed;>LOC_Os01g17170.2 protein|magnesium-protoporphyrin IX monomethyl ester cyclase,chloroplast precursor, putative, expressed	LOC_Os01g17170.1;LOC_Os01g17170.2	LOC_Os01g17170.1;LOC_Os01g17170.2	magnesium-protoporphyrin IX monomethyl ester cyclase,chloroplast precursor, putative, expressed;	30	56.1	0	323.31	432	8.74019e+08	7.31271e+08	5.64579e+08	4.1676e+08	5.45468e+08	5.0257e+08	3.99281e+08	4.35969e+08	4.8956e+08	29.7031	29.4458	29.0726	28.6346	29.0229	28.9047	28.5728	28.6996	28.8669	+	-0.553069	-0.694044	0.681569	0.618119
>LOC_Os01g18320.1 protein|protoporphyrinogen oxidase, chloroplast precursor, putative, expressed	LOC_Os01g18320.1	LOC_Os01g18320.1	protoporphyrinogen oxidase, chloroplast precursor, putative, expressed	28	75.2	0	323.31	426	8.26122e+08	8.2806e+08	7.82551e+08	5.33761e+08	5.7225e+08	5.9665e+08	4.2866e+08	5.07749e+08	5.17649e+08	29.6218	29.6252	29.5436	28.9916	29.0921	29.1523	28.6753	28.9195	28.9474	+	-0.518183	-0.749447	0.69825	0.594831
>LOC_Os01g19220.1 protein|beta-D-xylosidase, putative, expressed	LOC_Os01g19220.1	LOC_Os01g19220.1	beta-D-xylosidase, putative, expressed	4	7.9	0	7.1029	3	3.27969e+06	1.8035e+06	3.39091e+06	1.7924e+06	1.3248e+06	1.5069e+06	1.14203e+06	1.11207e+06	1.5497e+06	21.6451	20.7824	21.6932	20.7735	20.3373	20.5232	20.1232	20.0848	20.5636	+	-0.828927	-1.1164	0.562948	0.461243
>LOC_Os01g21160.2 protein|2-oxo acid dehydrogenases acyltransferase domain containing protein, expressed;>LOC_Os01g21160.1 protein|2-oxo acid dehydrogenases acyltransferase domain containing protein, expressed;>LOC_Os01g21160.4 protein|2-oxo acid dehydroge	LOC_Os01g21160.2;LOC_Os01g21160.1;LOC_Os01g21160.4;LOC_Os01g21160.3	LOC_Os01g21160.2;LOC_Os01g21160.1;LOC_Os01g21160.4;LOC_Os01g21160.3	2-oxo acid dehydrogenases acyltransferase domain containing protein, expressed;	2	6.8	0	6.4528	5	218101	117560	171850	300176	1.62681e+06	1.2793e+06	126060	150490	171910	17.7346	16.843	17.3908	18.1955	20.6336	20.2869	16.9438	17.1993	17.3913	+	2.3825	-0.144705	5.21441	0.904564
>LOC_Os01g21560.1 protein|esterase/lipase/thioesterase family protein, putative, expressed	LOC_Os01g21560.1;LOC_Os01g21520.1	LOC_Os01g21560.1	esterase/lipase/thioesterase family protein, putative, expressed	6	23.4	0	27.099	60	2.02229e+07	1.7127e+07	1.8291e+07	1.4476e+07	1.1572e+07	9.28287e+06	1.3492e+07	1.0033e+07	1.1778e+07	24.2695	24.0298	24.1246	23.7872	23.4641	23.1461	23.6856	23.2583	23.4896	+	-0.675485	-0.663484	0.626122	0.631352
>LOC_Os01g22249.1 protein|peroxidase precursor, putative, expressed	LOC_Os01g22249.1	LOC_Os01g22249.1	peroxidase precursor, putative, expressed	7	36	0	102.75	51	6.41439e+06	8.02839e+06	1.0188e+07	5.13428e+07	1.86749e+07	1.5187e+07	6.89898e+07	1.102e+08	6.29372e+07	22.6129	22.9367	23.2804	25.6137	24.1546	23.8563	26.0399	26.7156	25.9074	+	1.59822	3.27764	3.0277	9.69766
>LOC_Os01g22980.2 protein|OsSCP3 - Putative Serine Carboxypeptidase homologue, expressed;>LOC_Os01g22980.1 protein|OsSCP3 - Putative Serine Carboxypeptidase homologue, expressed	LOC_Os01g22980.2;LOC_Os01g22980.1	LOC_Os01g22980.2;LOC_Os01g22980.1	OsSCP3 - Putative Serine Carboxypeptidase homologue, expressed;	6	20.5	0	26.653	25	6.21779e+06	1.0612e+07	8.7506e+06	2.10509e+07	1.4469e+07	1.2336e+07	1.4039e+07	1.8722e+07	1.2774e+07	22.568	23.3392	23.0609	24.3274	23.7865	23.5564	23.7429	24.1582	23.6067	+	0.900701	0.846586	1.86697	1.79824
>LOC_Os01g28450.1 protein|SCP-like extracellular protein, expressed	LOC_Os01g28450.1	LOC_Os01g28450.1	SCP-like extracellular protein, expressed	4	50	0	18.375	16	5.96942e+06	6.53742e+06	6.81712e+06	956901	4.41499e+06	4.23711e+06	1.6141e+07	1.9795e+07	1.6486e+07	22.5092	22.6403	22.7007	19.868	22.074	22.0146	23.9442	24.2386	23.9747	+	-1.29784	1.43581	0.406734	2.70534
>LOC_Os01g31690.1 protein|oxygen-evolving enhancer protein 1, chloroplast precursor, putative, expressed;>LOC_Os01g31690.2 protein|oxygen-evolving enhancer protein 1, chloroplast precursor, putative, expressed	LOC_Os01g31690.1;LOC_Os01g31690.2	LOC_Os01g31690.1;LOC_Os01g31690.2	oxygen-evolving enhancer protein 1, chloroplast precursor, putative, expressed;	38	70.6	0	323.31	1868	1.8053e+10	1.6801e+10	1.8577e+10	3.01289e+10	2.7443e+10	2.53511e+10	2.34269e+10	2.48309e+10	2.2588e+10	34.0715	33.9678	34.1128	34.8104	34.6757	34.5613	34.4475	34.5314	34.3948	+	0.631779	0.40719	1.54947	1.3261
>LOC_Os01g34780.2 protein|protein binding protein, putative, expressed;>LOC_Os01g34780.1 protein|protein binding protein, putative, expressed	LOC_Os01g34780.2;LOC_Os01g34780.1	LOC_Os01g34780.2;LOC_Os01g34780.1	protein binding protein, putative, expressed;	3	7.2	0	5.5132	4	677631	681720	963777	1.4283e+06	1.77411e+06	1.1006e+06	1.5039e+06	1.6068e+06	945049	19.3701	19.3788	19.8783	20.4459	20.7587	20.0699	20.5203	20.6158	19.85	+	0.88236	0.786255	1.84339	1.72459
>LOC_Os01g39000.2 protein|ZmGR2c, putative, expressed;>LOC_Os01g39000.1 protein|ZmGR2c, putative, expressed	LOC_Os01g39000.2;LOC_Os01g39000.1	LOC_Os01g39000.2;LOC_Os01g39000.1	ZmGR2c, putative, expressed;	2	8.7	0	4.8727	4	1.8013e+06	1.2193e+06	1.3712e+06	5.33302e+06	2.2334e+06	3.3007e+06	756327	1.5115e+06	1.1786e+06	20.7806	20.2176	20.387	22.3465	21.0908	21.6543	19.5286	20.5276	20.1686	+	1.23548	-0.386797	2.35459	0.764826
>LOC_Os01g40640.1 protein|S1 RNA binding domain containing protein, expressed	LOC_Os01g40640.1;LOC_Os01g40640.4;LOC_Os01g40640.3	LOC_Os01g40640.1	S1 RNA binding domain containing protein, expressed	3	8.9	0	5.3076	10	2.4811e+06	1.3696e+06	1.5005e+06	1.2155e+06	1.0971e+06	1.2825e+06	1.0191e+06	1.0205e+06	976899	21.2426	20.3853	20.517	20.2131	20.0653	20.2905	19.9589	19.9608	19.8978	+	-0.525324	-0.775774	0.694803	0.584075
>LOC_Os01g41190.2 protein|glycine-rich protein, putative, expressed;>LOC_Os01g41190.1 protein|glycine-rich protein, putative, expressed	LOC_Os01g41190.2;LOC_Os01g41190.1	LOC_Os01g41190.2;LOC_Os01g41190.1	glycine-rich protein, putative, expressed;	2	6.8	0	6.8891	10	721430	738209	794110	1.2277e+06	1.3791e+06	1.2668e+06	738491	1.04853e+06	516662	19.4605	19.4937	19.599	20.2275	20.3953	20.2728	19.4942	19.9999	18.9789	+	0.780809	-0.0267175	1.71809	0.981651
>LOC_Os01g43120.1 protein|DEAD/DEAH box helicase, putative, expressed	LOC_Os01g43120.1;LOC_Os06g33520.1	LOC_Os01g43120.1	DEAD/DEAH box helicase, putative, expressed	14	41.4	0	101.39	82	3.0066e+07	5.05e+07	3.86509e+07	1.5777e+07	2.2311e+07	2.09841e+07	1.5464e+07	1.7088e+07	1.4777e+07	24.8416	25.5898	25.204	23.9113	24.4112	24.3228	23.8824	24.0265	23.8168	+	-0.996685	-1.30322	0.50115	0.40522
>LOC_Os01g43270.1 protein|hydroquinone glucosyltransferase, putative, expressed	LOC_Os01g43270.1	LOC_Os01g43270.1	hydroquinone glucosyltransferase, putative, expressed	4	18.1	0	22.184	8	1.8233e+06	1.15618e+06	2.1368e+06	4.3776e+06	5.79228e+06	3.4653e+06	2.7788e+06	3.5187e+06	5.09839e+06	20.7981	20.1409	21.027	22.0617	22.4657	21.7246	21.406	21.7466	22.2816	+	1.42863	1.15606	2.69191	2.22848
>LOC_Os01g47070.1 protein|glycosyl hydrolase, putative, expressed	LOC_Os01g47070.1	LOC_Os01g47070.1	glycosyl hydrolase, putative, expressed	2	7.3	0	23.007	75	2.9556e+07	2.57511e+07	3.5112e+07	1.2049e+08	7.08488e+07	7.56208e+07	9.84031e+07	1.1566e+08	9.43232e+07	24.8169	24.6181	25.0655	26.8443	26.0782	26.1723	26.5522	26.7853	26.4911	+	1.53144	1.77603	2.89075	3.42482
>LOC_Os01g47080.1 protein|pyruvate kinase, putative, expressed	LOC_Os01g47080.1	LOC_Os01g47080.1	pyruvate kinase, putative, expressed	4	9.3	0	7.2571	6	3.93009e+06	4.81949e+06	4.99568e+06	934710	1.0328e+06	382081	711626	644442	1.11481e+06	21.9061	22.2005	22.2523	19.8342	19.9781	18.5435	19.4408	19.2977	20.0884	+	-2.66768	-2.51068	0.15738	0.175473
>LOC_Os01g47780.1 protein|fasciclin domain containing protein, expressed	LOC_Os01g47780.1	LOC_Os01g47780.1	fasciclin domain containing protein, expressed	2	8.1	0	5.3453	40	2.9945e+07	5.00019e+07	5.52672e+07	1.1385e+07	2.5328e+07	1.8367e+07	2.8515e+07	4.60919e+07	5.10688e+07	24.8358	25.5755	25.7199	23.4406	24.5942	24.1306	24.7652	25.458	25.6059	+	-1.32191	-0.100679	0.400005	0.932594
>LOC_Os01g49320.1 protein|glycosyl hydrolase, putative, expressed	LOC_Os01g49320.1	LOC_Os01g49320.1	glycosyl hydrolase, putative, expressed	4	15.6	0	11.341	34	3.055e+06	3.28989e+06	4.94751e+06	1.0221e+07	5.0099e+06	6.4151e+06	1.152e+07	6.92379e+06	8.25079e+06	21.5427	21.6496	22.2383	23.285	22.2564	22.613	23.4576	22.7231	22.9761	+	0.907933	1.24208	1.87636	2.3654
>LOC_Os01g49890.1 protein|threonine synthase, chloroplast precursor, putative, expressed	LOC_Os01g49890.1	LOC_Os01g49890.1	threonine synthase, chloroplast precursor, putative, expressed	4	21	0	26.724	41	6.90691e+06	1.0268e+07	9.20802e+06	1.1118e+07	1.577e+07	2.0021e+07	8.07007e+06	9.70818e+06	1.1087e+07	22.7196	23.2917	23.1345	23.4064	23.9107	24.255	22.9442	23.2108	23.4024	+	0.808789	0.137192	1.75174	1.09976
>LOC_Os01g51300.2 protein|WD domain, G-beta repeat domain containing protein, expressed;>LOC_Os01g51300.1 protein|WD domain, G-beta repeat domain containing protein, expressed	LOC_Os01g51300.2;LOC_Os01g51300.1	LOC_Os01g51300.2;LOC_Os01g51300.1	WD domain, G-beta repeat domain containing protein, expressed;	17	62.5	0	323.31	183	9.73832e+07	1.5747e+08	1.3436e+08	1.8911e+08	2.1211e+08	1.8336e+08	2.624e+08	2.0088e+08	1.7713e+08	26.5372	27.2305	27.0015	27.4947	27.6602	27.4501	27.9672	27.5818	27.4002	+	0.611932	0.726663	1.5283	1.65481
>LOC_Os01g52390.1 protein|plasminogen activator inhibitor 1 RNA-binding protein, putative, expressed	LOC_Os01g52390.1	LOC_Os01g52390.1	plasminogen activator inhibitor 1 RNA-binding protein, putative, expressed	7	38.2	0	40.883	14	1.05615e+06	1.3118e+06	2.50801e+06	3.44521e+06	1.6128e+07	2.0111e+07	4.1758e+06	4.6866e+06	3.16631e+06	20.0104	20.3231	21.2581	21.7162	23.9431	24.2615	21.9936	22.1601	21.5944	+	2.77637	1.3855	6.85125	2.61262
>LOC_Os01g54020.2 protein|tRNA synthetase, putative, expressed;>LOC_Os01g54020.1 protein|tRNA synthetase, putative, expressed	LOC_Os01g54020.2;LOC_Os01g54020.1	LOC_Os01g54020.2;LOC_Os01g54020.1	tRNA synthetase, putative, expressed;	7	25.2	0	78.05	59	6.87349e+07	4.16999e+07	3.7643e+07	4.57399e+07	3.80349e+07	4.33741e+07	2.4993e+07	2.81301e+07	2.84079e+07	26.0345	25.3135	25.1659	25.447	25.1808	25.3703	24.575	24.7456	24.7598	+	-0.171953	-0.811181	0.88764	0.569915
>LOC_Os01g56510.5 protein|periplasmic beta-glucosidase precursor, putative, expressed;>LOC_Os01g56510.4 protein|periplasmic beta-glucosidase precursor, putative, expressed;>LOC_Os01g56510.3 protein|periplasmic beta-glucosidase precursor, putative, expresse	LOC_Os01g56510.5;LOC_Os01g56510.4;LOC_Os01g56510.3;LOC_Os01g56510.2;LOC_Os01g56510.1	LOC_Os01g56510.5;LOC_Os01g56510.4;LOC_Os01g56510.3;LOC_Os01g56510.2;LOC_Os01g56510.1	periplasmic beta-glucosidase precursor, putative, expressed;	3	10.6	0	4.6247	7	2.0664e+06	2.18911e+06	3.08041e+06	2.3759e+06	3.26111e+06	2.99541e+06	4.044e+06	3.6618e+06	3.86471e+06	20.9787	21.0619	21.5547	21.18	21.6369	21.5143	21.9474	21.8041	21.8819	+	0.245335	0.679373	1.18537	1.60144
>LOC_Os01g58240.1 protein|OsSub6 - Putative Subtilisin homologue, expressed	LOC_Os01g58240.1;LOC_Os09g30250.1	LOC_Os01g58240.1	OsSub6 - Putative Subtilisin homologue, expressed	7	19.3	0	30.113	17	7.29229e+06	4.73059e+06	7.68242e+06	9.41859e+06	5.66651e+06	5.5849e+06	1.7764e+07	2.1308e+07	1.8442e+07	22.7979	22.1736	22.8731	23.1671	22.434	22.4131	24.0825	24.3449	24.1365	+	0.056516	1.57306	1.03995	2.97535
>LOC_Os01g58640.1 protein|nucleotide pyrophosphatase/phosphodiesterase, putative, expressed	LOC_Os01g58640.1	LOC_Os01g58640.1	nucleotide pyrophosphatase/phosphodiesterase, putative, expressed	10	27	0	53.525	72	2.6831e+07	2.67699e+07	2.3733e+07	6.64958e+07	3.63379e+07	3.5074e+07	6.02259e+07	5.4291e+07	5.47912e+07	24.6774	24.6741	24.5004	25.9868	25.115	25.0639	25.8439	25.6942	25.7074	+	0.771245	1.13121	1.70674	2.19042
>LOC_Os01g59600.2 protein|peptidase, T1 family, putative, expressed;>LOC_Os01g59600.1 protein|peptidase, T1 family, putative, expressed	LOC_Os01g59600.2;LOC_Os01g59600.1	LOC_Os01g59600.2;LOC_Os01g59600.1	peptidase, T1 family, putative, expressed;	3	28.1	0	17.885	13	2.97851e+06	2.5513e+06	2.98341e+06	9.93997e+06	8.5952e+06	9.188e+06	3.4902e+06	3.0819e+06	6.48862e+06	21.5062	21.2828	21.5085	23.2448	23.0351	23.1313	21.7349	21.5554	22.6295	+	1.70458	0.540754	3.25935	1.45473
>LOC_Os01g59850.1 protein|GTPase-activating protein, putative, expressed	LOC_Os01g59850.1	LOC_Os01g59850.1	GTPase-activating protein, putative, expressed	2	4.7	0	6.0749	6	1.3087e+06	896833	1.5113e+06	2.87261e+06	3.28839e+06	2.6221e+06	2.04208e+06	2.60059e+06	1.05125e+06	20.3197	19.7745	20.5274	21.4539	21.6489	21.3223	20.9616	21.3104	20.0037	+	1.26788	0.551391	2.40807	1.4655
>LOC_Os01g60660.1 protein|methionyl-tRNA synthetase, putative, expressed;>LOC_Os01g60660.2 protein|methionyl-tRNA synthetase, putative, expressed	LOC_Os01g60660.1;LOC_Os01g60660.2	LOC_Os01g60660.1;LOC_Os01g60660.2	methionyl-tRNA synthetase, putative, expressed;	14	45.5	0	190.29	105	5.59801e+07	6.10019e+07	6.3253e+07	5.55799e+07	8.2795e+07	7.97339e+07	9.63199e+07	8.5545e+07	9.84263e+07	25.7384	25.8623	25.9146	25.7281	26.303	26.2487	26.5213	26.3502	26.5525	+	0.2548	0.636218	1.19317	1.55425
>LOC_Os01g61410.3 protein|NADH-ubiquinone oxidoreductase, mitochondrial precursor, putative, expressed;>LOC_Os01g61410.1 protein|NADH-ubiquinone oxidoreductase, mitochondrial precursor, putative, expressed;>LOC_Os01g61410.4 protein|NADH-ubiquinone oxidored	LOC_Os01g61410.3;LOC_Os01g61410.1;LOC_Os01g61410.4;LOC_Os07g37730.1	LOC_Os01g61410.3;LOC_Os01g61410.1;LOC_Os01g61410.4	NADH-ubiquinone oxidoreductase, mitochondrial precursor, putative, expressed;	14	45	0	51.562	74	1.9905e+07	2.6635e+07	2.5819e+07	2.14421e+07	2.685e+07	2.65629e+07	4.03829e+07	3.2167e+07	4.3113e+07	24.2466	24.6668	24.6219	24.3539	24.6784	24.6629	25.2672	24.9391	25.3616	+	0.053297	0.677522	1.03763	1.59939
>LOC_Os03g60400.1 protein|40S ribosomal protein S23, putative, expressed;>LOC_Os01g61814.1 protein|40S ribosomal protein S23, putative, expressed	LOC_Os03g60400.1;LOC_Os01g61814.1	LOC_Os03g60400.1;LOC_Os01g61814.1	40S ribosomal protein S23, putative, expressed;	6	47.9	0	21.694	87	7.07732e+07	1.0096e+08	8.27261e+07	4.96348e+07	4.4871e+07	6.1974e+07	9.70759e+07	6.56991e+07	1.0011e+08	26.0767	26.5892	26.3018	25.5648	25.4193	25.8852	26.5326	25.9694	26.577	+	-0.699483	0.0370827	0.615793	1.02604
>LOC_Os01g63190.1 protein|laccase precursor protein, putative, expressed	LOC_Os01g63190.1;LOC_Os01g63190.3	LOC_Os01g63190.1	laccase precursor protein, putative, expressed	8	21.6	0	189.1	91	2.27871e+08	3.05109e+08	3.31529e+08	1.1629e+08	1.2281e+08	1.0464e+08	5.05382e+07	1.0233e+08	8.37317e+07	27.7636	28.1848	28.3046	26.7932	26.8718	26.6409	25.5909	26.6087	26.3193	+	-1.3157	-1.91139	0.401732	0.265837
>LOC_Os01g64630.4 protein|actin, putative, expressed;>LOC_Os01g64630.1 protein|actin, putative, expressed	LOC_Os01g64630.4;LOC_Os01g64630.1;LOC_Os01g64630.2	LOC_Os01g64630.4;LOC_Os01g64630.1	actin, putative, expressed;	11	72.3	0	90.745	96	3.78369e+07	5.53481e+07	7.1704e+07	8.06477e+07	8.98441e+07	8.54212e+07	8.12892e+07	1.2839e+08	1.4121e+08	25.1733	25.722	26.0955	26.2651	26.4209	26.3481	26.2766	26.936	27.0733	+	0.68109	1.0983	1.60335	2.14103
>LOC_Os01g65260.1 protein|amidophosphoribosyltransferase, chloroplast precursor, putative, expressed	LOC_Os01g65260.1	LOC_Os01g65260.1	amidophosphoribosyltransferase, chloroplast precursor, putative, expressed	9	34.5	0	49.957	71	1.5213e+07	1.8811e+07	1.879e+07	3.68939e+07	2.98879e+07	3.14481e+07	4.309e+07	2.56151e+07	4.09369e+07	23.8588	24.1651	24.1635	25.1369	24.8331	24.9065	25.3608	24.6105	25.2869	+	0.896358	1.02363	1.86136	2.03303
>LOC_Os01g65690.1 protein|4,5-DOPA dioxygenase extradiol, putative, expressed;>LOC_Os01g65690.2 protein|4,5-DOPA dioxygenase extradiol, putative, expressed	LOC_Os01g65690.1;LOC_Os01g65690.2	LOC_Os01g65690.1;LOC_Os01g65690.2	4,5-DOPA dioxygenase extradiol, putative, expressed;	12	70	0	239.72	124	1.98621e+08	1.53429e+08	1.7104e+08	9.36328e+07	8.22727e+07	6.85218e+07	6.71978e+07	9.39813e+07	9.25231e+07	27.5654	27.193	27.3498	26.4805	26.2939	26.0301	26.0019	26.4859	26.4633	+	-1.10124	-1.05237	0.466117	0.482176
>LOC_Os01g65790.1 protein|pectinesterase, putative, expressed	LOC_Os01g65790.1	LOC_Os01g65790.1	pectinesterase, putative, expressed	10	30.9	0	42.592	35	2.6626e+07	2.75701e+07	3.6237e+07	1.415e+07	1.0664e+07	6.77918e+06	4.7283e+06	1.2597e+07	8.3978e+06	24.6663	24.7166	25.111	23.7543	23.3462	22.6927	22.1729	23.5866	23.0016	+	-1.56689	-1.91095	0.337536	0.265918
>LOC_Os01g69080.1 protein|acyl-desaturase, chloroplast precursor, putative, expressed	LOC_Os01g69080.1;LOC_Os04g31070.1	LOC_Os01g69080.1	acyl-desaturase, chloroplast precursor, putative, expressed	13	44.8	0	234.33	82	6.80811e+07	5.0394e+07	4.86161e+07	2.9538e+07	2.6816e+07	2.93271e+07	1.6723e+07	1.698e+07	2.1529e+07	26.0207	25.5867	25.5349	24.8161	24.6766	24.8057	23.9953	24.0173	24.3598	+	-0.948013	-1.58999	0.518346	0.332173
>LOC_Os01g72250.1 protein|uridine 5-monophosphate synthase, putative, expressed	LOC_Os01g72250.1	LOC_Os01g72250.1	uridine 5-monophosphate synthase, putative, expressed	7	31.8	0	31.936	48	1.2649e+07	1.5818e+07	1.1913e+07	1.2044e+07	1.4659e+07	1.4106e+07	2.1219e+07	2.1593e+07	1.7988e+07	23.5925	23.9151	23.506	23.5218	23.8053	23.7498	24.3389	24.3641	24.1005	+	0.021094	0.596609	1.01473	1.51216
>LOC_Os01g73200.1 protein|peroxidase precursor, putative, expressed	LOC_Os01g73200.1	LOC_Os01g73200.1	peroxidase precursor, putative, expressed	6	31.7	0	34.381	15	7.3561e+06	4.416e+06	4.50401e+06	2.54939e+07	1.1286e+07	8.87238e+06	2.1564e+07	2.0609e+07	1.1594e+07	22.8105	22.0743	22.1028	24.6036	23.428	23.0809	24.3621	24.2968	23.4669	+	1.37499	1.71273	2.59367	3.2778
>LOC_Os01g73500.2 protein|expressed protein;>LOC_Os01g73500.1 protein|expressed protein	LOC_Os01g73500.2;LOC_Os01g73500.1	LOC_Os01g73500.2;LOC_Os01g73500.1	expressed protein;	2	16.4	0	7.7122	15	2.7218e+06	2.0242e+06	2.2147e+06	5.77172e+06	4.06961e+06	4.4531e+06	2.4778e+06	4.53408e+06	2.3099e+06	21.3761	20.9489	21.0787	22.4606	21.9565	22.0864	21.2406	22.1124	21.1394	+	1.03322	0.362894	2.04659	1.286
>LOC_Os01g74280.1 protein|TGD2, putative, expressed	LOC_Os01g74280.1	LOC_Os01g74280.1	TGD2, putative, expressed	8	20	0	31.273	31	1.208e+07	8.09949e+06	1.057e+07	6.13401e+06	7.40948e+06	6.73609e+06	5.77e+06	6.35288e+06	7.27991e+06	23.5261	22.9494	23.3335	22.5484	22.8209	22.6835	22.4601	22.599	22.7955	+	-0.585389	-0.65146	0.666469	0.636636
>LOC_Os01g74450.1 protein|aquaporin protein, putative, expressed	LOC_Os01g74450.1	LOC_Os01g74450.1	aquaporin protein, putative, expressed	3	16.3	0	12.864	34	2.0604e+07	2.3839e+07	2.5955e+07	5.32401e+07	3.5111e+07	3.04471e+07	3.82141e+07	6.1167e+07	3.696e+07	24.2964	24.5068	24.6295	25.666	25.0654	24.8598	25.1876	25.8663	25.1395	+	0.719491	0.920186	1.6466	1.89236
>LOC_Os02g01332.1 protein|ribosomal protein L6, putative, expressed	LOC_Os02g01332.1	LOC_Os02g01332.1	ribosomal protein L6, putative, expressed	5	72.9	0	22.965	29	2.62579e+07	3.66851e+07	2.43139e+07	1.78009e+07	1.6713e+07	1.5856e+07	2.21391e+07	2.1032e+07	1.5859e+07	24.6462	25.1287	24.5353	24.0855	23.9945	23.9185	24.4001	24.3261	23.9188	+	-0.770592	-0.555086	0.586177	0.680617
>LOC_Os02g02860.1 protein|glutamyl-tRNA synthetase, putative, expressed	LOC_Os02g02860.1	LOC_Os02g02860.1	glutamyl-tRNA synthetase, putative, expressed	13	30.2	0	58.571	79	4.4478e+07	3.59829e+07	3.41791e+07	2.2896e+07	3.07139e+07	2.2092e+07	1.5426e+07	1.9575e+07	1.9095e+07	25.4066	25.1008	25.0266	24.4486	24.8724	24.397	23.8789	24.2225	24.1867	+	-0.605335	-1.08198	0.657319	0.472379
>LOC_Os02g03050.1 protein|dimethyladenosine transferase, putative, expressed;>LOC_Os02g03050.2 protein|dimethyladenosine transferase, putative, expressed	LOC_Os02g03050.1;LOC_Os02g03050.2	LOC_Os02g03050.1;LOC_Os02g03050.2	dimethyladenosine transferase, putative, expressed;	3	14.7	0	6.7625	6	4.17429e+06	3.04489e+06	2.8999e+06	1.2566e+06	2.29399e+06	1.48066e+06	1.125e+06	1.8495e+06	1.4423e+06	21.9931	21.538	21.4676	20.2611	21.1294	20.4978	20.1015	20.8187	20.4599	+	-1.03677	-1.20617	0.487419	0.433419
>LOC_Os02g03330.1 protein|expressed protein	LOC_Os02g03330.1	LOC_Os02g03330.1	expressed protein	4	26.4	0	15.891	15	1.2061e+07	1.0909e+07	1.457e+07	5.449e+06	8.59538e+06	6.0938e+06	6.03851e+06	5.1272e+06	5.51259e+06	23.5238	23.379	23.7965	22.3776	23.0351	22.5389	22.5258	22.2897	22.3943	+	-0.915918	-1.16319	0.530006	0.446525
>LOC_Os02g06890.1 protein|OTU-like cysteine protease family protein, putative, expressed	LOC_Os02g06890.1	LOC_Os02g06890.1	OTU-like cysteine protease family protein, putative, expressed	3	20.2	0	5.9313	7	2.0667e+06	2.0054e+06	2.3622e+06	762417	1.2157e+06	1.0338e+06	1.6097e+06	832592	753548	20.9789	20.9355	21.1717	19.5402	20.2134	19.9795	20.6184	19.6672	19.5233	+	-1.11765	-1.09237	0.460843	0.468991
>LOC_Os02g07044.2 protein|rhodanese-like domain containing protein, putative, expressed;>LOC_Os02g07044.1 protein|rhodanese-like domain containing protein, putative, expressed	LOC_Os02g07044.2;LOC_Os02g07044.1	LOC_Os02g07044.2;LOC_Os02g07044.1	rhodanese-like domain containing protein, putative, expressed;	5	24.8	0	55.156	19	1.2218e+07	9.23231e+06	1.0752e+07	1.2988e+07	1.6965e+07	1.4875e+07	1.6984e+07	1.94521e+07	1.5264e+07	23.5425	23.1383	23.3581	23.6307	24.0161	23.8264	24.0177	24.2134	23.8636	+	0.478085	0.685285	1.39289	1.60802
>LOC_Os02g07230.1 protein|porphobilinogen deaminase, chloroplast precursor, putative, expressed;>LOC_Os02g07230.2 protein|porphobilinogen deaminase, chloroplast precursor, putative, expressed;>LOC_Os02g07230.3 protein|porphobilinogen deaminase, chloroplast	LOC_Os02g07230.1;LOC_Os02g07230.2;LOC_Os02g07230.3	LOC_Os02g07230.1;LOC_Os02g07230.2;LOC_Os02g07230.3	porphobilinogen deaminase, chloroplast precursor, putative, expressed;	36	78.5	0	323.31	954	2.25e+09	2.1019e+09	2.1517e+09	1.59989e+09	1.3029e+09	1.2791e+09	1.1125e+09	1.3375e+09	1.0641e+09	31.0673	30.969	31.0028	30.5753	30.2791	30.2525	30.0512	30.3169	29.987	+	-0.644087	-0.894706	0.639898	0.537857
>LOC_Os02g07490.1 protein|glyceraldehyde-3-phosphate dehydrogenase, putative, expressed	LOC_Os02g07490.1	LOC_Os02g07490.1	glyceraldehyde-3-phosphate dehydrogenase, putative, expressed	13	66.4	0	121.66	123	9.49418e+07	7.66509e+07	9.18439e+07	7.25408e+07	5.53431e+07	4.76139e+07	4.49211e+07	4.50899e+07	4.7814e+07	26.5005	26.1918	26.4527	26.1123	25.7219	25.5049	25.4209	25.4263	25.5109	+	-0.601985	-0.928969	0.658847	0.525233
>LOC_Os02g08490.1 protein|chaperone protein clpB 1, putative, expressed	LOC_Os02g08490.1	LOC_Os02g08490.1	chaperone protein clpB 1, putative, expressed	7	9.2	0	17.963	19	9.27078e+06	7.6712e+06	9.57181e+06	6.03319e+06	5.15089e+06	5.6342e+06	6.81088e+06	4.03859e+06	5.8356e+06	23.1443	22.871	23.1904	22.5245	22.2964	22.4258	22.6994	21.9454	22.4764	+	-0.652993	-0.694785	0.63596	0.617801
>LOC_Os02g09359.1 protein|BRASSINOSTEROID INSENSITIVE 1-associated receptor kinase 1 precursor, putative, expressed	LOC_Os02g09359.1;LOC_Os03g05470.1	LOC_Os02g09359.1	BRASSINOSTEROID INSENSITIVE 1-associated receptor kinase 1 precursor, putative, expressed	4	15.1	0	12.116	19	3.15201e+06	7.8611e+06	6.96412e+06	4.06832e+06	4.5153e+06	2.241e+06	1.3482e+06	2.20439e+06	872212	21.5878	22.9063	22.7315	21.956	22.1064	21.0957	20.3626	21.072	19.7343	+	-0.689182	-2.01892	0.620205	0.246742
>LOC_Os02g09590.1 protein|ribosome, putative, expressed	LOC_Os02g09590.1	LOC_Os02g09590.1	ribosome, putative, expressed	2	6.2	0.003025	2.588	19	2.95449e+06	1.1637e+06	1.6838e+06	3.878e+06	4.93829e+06	3.4612e+06	1.5423e+06	1.0289e+06	1.2468e+06	21.4945	20.1503	20.6833	21.8869	22.2356	21.7228	20.5567	19.9727	20.2498	+	1.17242	-0.516312	2.25389	0.699157
>LOC_Os02g10120.1 protein|lipoxygenase, putative, expressed	LOC_Os02g10120.1;LOC_Os12g37350.1;LOC_Os12g37260.1	LOC_Os02g10120.1	lipoxygenase, putative, expressed	38	51.9	0	323.31	440	1.98361e+08	3.1402e+08	2.9535e+08	3.97569e+08	4.35911e+08	4.17141e+08	3.85031e+08	4.44951e+08	4.15059e+08	27.5635	28.2263	28.1379	28.5666	28.6995	28.636	28.5204	28.7291	28.6287	+	0.658122	0.650177	1.57803	1.56936
>LOC_Os02g12730.3 protein|beta-galactosidase precursor, putative, expressed;>LOC_Os02g12730.2 protein|beta-galactosidase precursor, putative, expressed;>LOC_Os02g12730.1 protein|beta-galactosidase precursor, putative, expressed	LOC_Os02g12730.3;LOC_Os02g12730.2;LOC_Os02g12730.1	LOC_Os02g12730.3;LOC_Os02g12730.2;LOC_Os02g12730.1	beta-galactosidase precursor, putative, expressed;	2	5	0	7.6097	19	1.4188e+07	9.63237e+06	1.059e+07	6.51611e+06	5.46152e+06	4.27991e+06	5.30952e+06	3.99901e+06	6.00228e+06	23.7582	23.1995	23.3362	22.6356	22.3809	22.0292	22.3402	21.9312	22.5171	+	-1.08275	-1.16846	0.472129	0.444895
>LOC_Os02g13510.1 protein|receptor-like protein kinase 5 precursor, putative, expressed	LOC_Os02g13510.1;LOC_Os02g13420.1;LOC_Os02g13500.1	LOC_Os02g13510.1	receptor-like protein kinase 5 precursor, putative, expressed	7	11.9	0	112.51	29	5.37301e+06	7.61171e+06	8.7923e+06	2.10231e+07	1.1758e+07	9.41187e+06	1.3695e+07	2.40639e+07	2.6878e+07	22.3573	22.8598	23.0678	24.3255	23.4871	23.166	23.7071	24.5204	24.6799	+	0.897922	1.54085	1.86338	2.90966
>LOC_Os02g14440.1 protein|peroxidase precursor, putative, expressed	LOC_Os02g14440.1	LOC_Os02g14440.1	peroxidase precursor, putative, expressed	17	68.2	0	323.31	543	9.77526e+08	9.53858e+08	1.1826e+09	2.8039e+09	1.691e+09	1.6605e+09	1.6556e+09	2.04741e+09	1.8323e+09	29.8646	29.8292	30.1393	31.3848	30.6552	30.629	30.6247	30.9311	30.771	+	0.945302	0.83126	1.92559	1.77924
>LOC_Os02g14680.1 protein|UDP-glucoronosyl and UDP-glucosyl transferase domain containing protein, expressed	LOC_Os02g14680.1;LOC_Os02g14630.1	LOC_Os02g14680.1	UDP-glucoronosyl and UDP-glucosyl transferase domain containing protein, expressed	6	20.2	0	11.857	16	7.03818e+06	5.95058e+06	5.20418e+06	4.36769e+06	3.72291e+06	3.67741e+06	4.40219e+06	4.9597e+06	4.09071e+06	22.7468	22.5046	22.3112	22.0584	21.828	21.8103	22.0698	22.2418	21.9639	+	-0.621977	-0.429031	0.64978	0.742761
>LOC_Os02g15230.1 protein|GDSL-like lipase/acylhydrolase, putative, expressed;>LOC_Os02g15230.3 protein|GDSL-like lipase/acylhydrolase, putative, expressed	LOC_Os02g15230.1;LOC_Os02g15230.3;LOC_Os02g15230.2	LOC_Os02g15230.1;LOC_Os02g15230.3	GDSL-like lipase/acylhydrolase, putative, expressed;	4	19.1	0	23.373	19	1.0637e+07	8.92091e+06	1.3294e+07	7.48142e+06	4.95179e+06	5.45849e+06	7.51062e+06	7.38829e+06	6.79838e+06	23.3426	23.0888	23.6643	22.8349	22.2395	22.3801	22.8405	22.8168	22.6968	+	-0.880383	-0.580516	0.543223	0.668724
>LOC_Os02g17650.1 protein|tocopherol cyclase, chloroplast precursor, putative, expressed;>LOC_Os02g17650.2 protein|tocopherol cyclase, chloroplast precursor, putative, expressed	LOC_Os02g17650.1;LOC_Os02g17650.2	LOC_Os02g17650.1;LOC_Os02g17650.2	tocopherol cyclase, chloroplast precursor, putative, expressed;	18	38.7	0	185.67	117	8.41669e+07	7.02951e+07	8.07657e+07	1.2082e+08	1.1104e+08	1.2684e+08	1.5508e+08	1.2562e+08	1.3079e+08	26.3268	26.0669	26.2672	26.8483	26.7265	26.9184	27.2084	26.9045	26.9627	+	0.610769	0.804897	1.52707	1.74702
>LOC_Os02g20560.1 protein|fasciclin domain containing protein, expressed	LOC_Os02g20560.1	LOC_Os02g20560.1	fasciclin domain containing protein, expressed	7	37.7	0	58.753	42	5.66841e+07	7.36259e+07	9.50412e+07	1.7854e+07	5.5509e+06	5.58351e+06	1.5547e+07	2.4255e+07	2.7033e+07	25.7564	26.1337	26.5021	24.0897	22.4043	22.4127	23.8901	24.5318	24.6882	+	-3.16181	-1.76069	0.111738	0.295107
>LOC_Os02g32120.1 protein|cytochrome b-c1 complex subunit Rieske, mitochondrial precursor, putative, expressed	LOC_Os02g32120.1	LOC_Os02g32120.1	cytochrome b-c1 complex subunit Rieske, mitochondrial precursor, putative, expressed	5	21.3	0	42.883	50	8.26958e+07	6.90089e+07	4.6097e+07	3.75399e+07	2.73019e+07	4.01231e+07	5.44878e+07	3.79619e+07	4.7078e+07	26.3013	26.0403	25.4582	25.1619	24.7025	25.2579	25.6994	25.178	25.4886	+	-0.89247	-0.477909	0.538691	0.718018
>LOC_Os02g32520.2 protein|ERD1 protein, chloroplast precursor, putative, expressed;>LOC_Os02g32520.1 protein|ERD1 protein, chloroplast precursor, putative, expressed	LOC_Os02g32520.2;LOC_Os02g32520.1	LOC_Os02g32520.2;LOC_Os02g32520.1	ERD1 protein, chloroplast precursor, putative, expressed;	11	25.2	0	36.838	28	7.6329e+06	9.3352e+06	1.0605e+07	8.66609e+06	1.0559e+07	8.65691e+06	1.3555e+07	1.2701e+07	1.5913e+07	22.8638	23.1543	23.3382	23.0469	23.332	23.0454	23.6923	23.5984	23.9237	+	0.0226834	0.619391	1.01585	1.53623
>LOC_Os02g32530.3 protein|SAM domain family protein, expressed;>LOC_Os02g32530.2 protein|SAM domain family protein, expressed	LOC_Os02g32530.3;LOC_Os02g32530.2	LOC_Os02g32530.3;LOC_Os02g32530.2	SAM domain family protein, expressed;	2	28.5	0	5.1443	11	4.6028e+06	2.80071e+06	3.7348e+06	2.549e+06	2.0501e+06	1.7843e+06	1.5274e+06	1.6495e+06	2.7256e+06	22.1341	21.4174	21.8326	21.2815	20.9673	20.7669	20.5426	20.6536	21.3781	+	-0.789449	-0.93655	0.578565	0.522481
>LOC_Os02g32814.1 protein|heavy metal-associated domain containing protein, expressed	LOC_Os02g32814.1	LOC_Os02g32814.1	heavy metal-associated domain containing protein, expressed	2	10.7	0	8.9234	22	4.98088e+06	9.29659e+06	9.70691e+06	1.0538e+07	8.84598e+06	9.17941e+06	1.1471e+07	1.96e+07	1.6101e+07	22.248	23.1483	23.2106	23.3291	23.0766	23.13	23.4515	24.2244	23.9407	+	0.309612	1.00322	1.23937	2.00447
>LOC_Os02g32980.1 protein|Cupin domain containing protein, expressed	LOC_Os02g32980.1	LOC_Os02g32980.1	Cupin domain containing protein, expressed	9	51.1	0	67.663	99	3.72139e+07	3.70749e+07	3.8726e+07	1.0554e+08	8.1099e+07	7.23992e+07	7.44171e+07	5.90691e+07	6.16822e+07	25.1493	25.1439	25.2068	26.6532	26.2732	26.1095	26.1491	25.8159	25.8784	+	1.17859	0.781096	2.26356	1.71844
>LOC_Os02g33110.1 protein|glycosyl hydrolases, putative, expressed;>LOC_Os02g33110.2 protein|glycosyl hydrolases, putative, expressed;>LOC_Os02g33110.3 protein|glycosyl hydrolases, putative, expressed	LOC_Os02g33110.1;LOC_Os02g33110.2;LOC_Os02g33110.3;LOC_Os03g52560.1	LOC_Os02g33110.1;LOC_Os02g33110.2;LOC_Os02g33110.3	glycosyl hydrolases, putative, expressed;	13	45.7	0	86.164	183	1.1264e+08	8.88532e+07	1.1274e+08	1.6152e+08	1.2684e+08	1.121e+08	1.7626e+08	1.497e+08	1.6692e+08	26.7471	26.4049	26.7484	27.2671	26.9184	26.7402	27.3931	27.1575	27.3146	+	0.341766	0.654908	1.26731	1.57452
>LOC_Os02g34860.1 protein|Regulator of chromosome condensation domain containing protein, expressed	LOC_Os02g34860.1	LOC_Os02g34860.1	Regulator of chromosome condensation domain containing protein, expressed	13	53.2	0	47.971	59	9.51261e+06	1.5966e+07	1.6772e+07	1.8802e+07	2.3018e+07	2.50799e+07	2.90809e+07	2.3722e+07	3.64769e+07	23.1814	23.9285	23.9995	24.1644	24.4563	24.58	24.7936	24.4997	25.1205	+	0.697072	1.10144	1.62121	2.14569
>LOC_Os02g35170.2 protein|uncharacterized oxidoreductase yoxD, putative, expressed;>LOC_Os02g35170.1 protein|uncharacterized oxidoreductase yoxD, putative, expressed	LOC_Os02g35170.2;LOC_Os02g35170.1	LOC_Os02g35170.2;LOC_Os02g35170.1	uncharacterized oxidoreductase yoxD, putative, expressed;	10	42.7	0	26.386	51	1.734e+07	1.3915e+07	1.2889e+07	2.0138e+07	2.2428e+07	2.21619e+07	1.90221e+07	2.5102e+07	2.5964e+07	24.0476	23.7301	23.6196	24.2634	24.4188	24.4016	24.1812	24.5813	24.63	+	0.562142	0.665033	1.47646	1.5856
>LOC_Os02g35590.2 protein|glutathione S-transferase, putative, expressed;>LOC_Os02g35590.1 protein|glutathione S-transferase, putative, expressed;>LOC_Os02g35590.3 protein|glutathione S-transferase, putative, expressed	LOC_Os02g35590.2;LOC_Os02g35590.1;LOC_Os02g35590.3	LOC_Os02g35590.2;LOC_Os02g35590.1;LOC_Os02g35590.3	glutathione S-transferase, putative, expressed;	6	48	0	26.834	24	6.7957e+06	6.33529e+06	5.35869e+06	6.25722e+06	7.41359e+06	9.58163e+06	1.0855e+07	9.87418e+06	9.47747e+06	22.6962	22.595	22.3534	22.5771	22.8217	23.1918	23.3719	23.2352	23.1761	+	0.315347	0.712847	1.24431	1.63904
>LOC_Os02g36974.4 protein|14-3-3 protein, putative, expressed;>LOC_Os02g36974.3 protein|14-3-3 protein, putative, expressed;>LOC_Os02g36974.2 protein|14-3-3 protein, putative, expressed;>LOC_Os02g36974.1 protein|14-3-3 protein, putative, expressed;>LOC_Os0	LOC_Os02g36974.4;LOC_Os02g36974.3;LOC_Os02g36974.2;LOC_Os02g36974.1;LOC_Os02g36974.5;LOC_Os02g36974.6	LOC_Os02g36974.4;LOC_Os02g36974.3;LOC_Os02g36974.2;LOC_Os02g36974.1;LOC_Os02g36974.5	14-3-3 protein, putative, expressed;	2	42	0	52.117	21	5.09419e+06	1.2475e+06	1.4678e+06	7.35931e+06	6.97838e+06	7.93649e+06	1.1164e+06	3.08359e+06	1.8045e+06	22.2804	20.2506	20.4852	22.8111	22.7345	22.9201	20.0904	21.5562	20.7832	+	1.81647	-0.195494	3.52219	0.873274
>LOC_Os02g38200.1 protein|dehydrogenase, putative, expressed	LOC_Os02g38200.1	LOC_Os02g38200.1	dehydrogenase, putative, expressed	7	37	0	47.758	57	2.88091e+07	1.9834e+07	3.0453e+07	2.7754e+07	3.01951e+07	3.71431e+07	4.52379e+07	5.06599e+07	6.46201e+07	24.78	24.2415	24.8601	24.7262	24.8478	25.1466	25.431	25.5943	25.9455	+	0.279673	1.02976	1.21392	2.04169
>LOC_Os02g41470.3 protein|tRNA synthetases class II domain containing protein, expressed;>LOC_Os02g41470.2 protein|tRNA synthetases class II domain containing protein, expressed;>LOC_Os02g41470.1 protein|tRNA synthetases class II domain containing protein,	LOC_Os02g41470.3;LOC_Os02g41470.2;LOC_Os02g41470.1	LOC_Os02g41470.3;LOC_Os02g41470.2;LOC_Os02g41470.1	tRNA synthetases class II domain containing protein, expressed;	12	26.1	0	66.373	56	5.00352e+07	3.07031e+07	3.9514e+07	2.31e+07	2.1648e+07	2.80281e+07	2.41969e+07	1.97361e+07	3.06569e+07	25.5764	24.8719	25.2359	24.4614	24.3677	24.7404	24.5283	24.2343	24.8697	+	-0.704895	-0.683936	0.613487	0.622465
>LOC_Os02g41630.2 protein|phenylalanine ammonia-lyase, putative, expressed	LOC_Os02g41630.2;LOC_Os04g43760.1;LOC_Os04g43800.1;LOC_Os04g43760.2;LOC_Os02g41650.2;LOC_Os02g41680.1;LOC_Os02g41670.1;LOC_Os05g35290.1;LOC_Os02g41650.3;LOC_Os02g41650.1	LOC_Os02g41630.2	phenylalanine ammonia-lyase, putative, expressed	22	44.7	0	80.158	130	8.23411e+07	7.96499e+07	9.46999e+07	6.34871e+07	3.2161e+07	3.7631e+07	3.66381e+07	3.97979e+07	4.30631e+07	26.2951	26.2472	26.4969	25.92	24.9388	25.1654	25.1268	25.2462	25.36	+	-1.00498	-1.10205	0.498275	0.465853
>LOC_Os02g43500.1 protein|OR, putative, expressed	LOC_Os02g43500.1	LOC_Os02g43500.1	OR, putative, expressed	4	10.5	0	9.1711	21	3.06979e+06	2.47151e+06	3.0825e+06	2.82089e+06	3.55789e+06	3.4525e+06	5.15421e+06	4.43361e+06	4.2306e+06	21.5497	21.237	21.5557	21.4277	21.7626	21.7192	22.2973	22.08	22.0124	+	0.189063	0.682486	1.14002	1.6049
>LOC_Os02g45460.1 protein|expressed protein	LOC_Os02g45460.1;LOC_Os01g66810.1;LOC_Os05g50240.1	LOC_Os02g45460.1	expressed protein	6	34	0	22.792	86	4.52401e+07	5.15322e+07	5.05609e+07	7.21332e+07	7.368e+07	8.38182e+07	6.73811e+07	8.976e+07	7.20872e+07	25.4311	25.619	25.5915	26.1042	26.1348	26.3208	26.0058	26.4196	26.1032	+	0.639367	0.62902	1.55765	1.54651
>LOC_Os02g47510.1 protein|9-cis-epoxycarotenoid dioxygenase 1, chloroplast precursor, putative, expressed	LOC_Os02g47510.1	LOC_Os02g47510.1	9-cis-epoxycarotenoid dioxygenase 1, chloroplast precursor, putative, expressed	8	18.2	0	88.619	17	4.18841e+06	4.98599e+06	4.6248e+06	1.2574e+07	1.4998e+07	1.4933e+07	7.8814e+06	1.1111e+07	1.4014e+07	21.998	22.2494	22.141	23.5839	23.8383	23.832	22.91	23.4055	23.7404	+	1.62194	1.2225	3.07789	2.3335
>LOC_Os02g47940.1 protein|aminotransferase, classes I and II, domain containing protein, expressed	LOC_Os02g47940.1	LOC_Os02g47940.1	aminotransferase, classes I and II, domain containing protein, expressed	9	32	0	51.512	46	3.24121e+07	3.1019e+07	2.25909e+07	2.14959e+07	2.28361e+07	3.13219e+07	1.6456e+07	1.869e+07	1.6949e+07	24.95	24.8866	24.4292	24.3576	24.4448	24.9007	23.9721	24.1558	24.0147	+	-0.187625	-0.707783	0.87805	0.61226
>LOC_Os02g48360.1 protein|pyrophosphate--fructose 6-phosphate 1-phosphotransferase subunit alpha, putative, expressed;>LOC_Os02g48360.2 protein|pyrophosphate--fructose 6-phosphate 1-phosphotransferase subunit alpha, putative, expressed	LOC_Os02g48360.1;LOC_Os02g48360.2	LOC_Os02g48360.1;LOC_Os02g48360.2	pyrophosphate--fructose 6-phosphate 1-phosphotransferase subunit alpha, putative, expressed;	12	36.6	0	153.81	175	1.6501e+08	1.8079e+08	1.7898e+08	9.30131e+07	9.7417e+07	9.73387e+07	9.4955e+07	7.71728e+07	8.83331e+07	27.298	27.4297	27.4152	26.4709	26.5377	26.5365	26.5007	26.2016	26.3965	+	-0.865943	-1.01472	0.548688	0.494925
>LOC_Os02g50840.2 protein|BAH domain containing protein, putative, expressed;>LOC_Os02g50840.1 protein|BAH domain containing protein, putative, expressed	LOC_Os02g50840.2;LOC_Os02g50840.1	LOC_Os02g50840.2;LOC_Os02g50840.1	BAH domain containing protein, putative, expressed;	2	1.4	0.00027701	3.8728	4	315100	312730	378279	665990	655320	496172	1.1854e+06	1.2358e+06	984451	18.2655	18.2546	18.5291	19.3451	19.3218	18.9205	20.1769	20.237	19.909	+	0.846119	1.75794	1.79766	3.38214
>LOC_Os02g51080.1 protein|FAD binding domain containing protein, expressed	LOC_Os02g51080.1	LOC_Os02g51080.1	FAD binding domain containing protein, expressed	32	68.7	0	171.22	487	9.76869e+08	8.28898e+08	8.4893e+08	7.60072e+08	5.78419e+08	4.7333e+08	5.00668e+08	4.96852e+08	5.3664e+08	29.8636	29.6266	29.6611	29.5016	29.1075	28.8183	28.8993	28.8882	28.9994	+	-0.574638	-0.788129	0.671455	0.579095
>LOC_Os02g51470.3 protein|ATP synthase F1, delta subunit family protein, putative, expressed;>LOC_Os02g51470.2 protein|ATP synthase F1, delta subunit family protein, putative, expressed;>LOC_Os02g51470.1 protein|ATP synthase F1, delta subunit family protei	LOC_Os02g51470.3;LOC_Os02g51470.2;LOC_Os02g51470.1	LOC_Os02g51470.3;LOC_Os02g51470.2;LOC_Os02g51470.1	ATP synthase F1, delta subunit family protein, putative, expressed;	16	75.7	0	323.31	202	2.47711e+08	1.1363e+08	1.4133e+08	2.56391e+08	6.34449e+08	4.40101e+08	2.64439e+08	3.0843e+08	2.8582e+08	27.8841	26.7598	27.0745	27.9338	29.2409	28.7133	27.9784	28.2004	28.0905	+	1.38987	0.850309	2.62055	1.80289
>LOC_Os02g51620.1 protein|glycosyl hydrolase family 3 protein, putative, expressed	LOC_Os02g51620.1	LOC_Os02g51620.1	glycosyl hydrolase family 3 protein, putative, expressed	25	49	0	261.47	194	1.88009e+08	1.6021e+08	1.5801e+08	1.1264e+08	7.96991e+07	7.8e+07	9.194e+07	9.2534e+07	9.2825e+07	27.4862	27.2554	27.2354	26.7471	26.2481	26.217	26.4542	26.4635	26.468	+	-0.92163	-0.863795	0.527912	0.549505
>LOC_Os02g53790.1 protein|adenylate kinase, putative, expressed;>LOC_Os02g53790.2 protein|adenylate kinase, putative, expressed	LOC_Os02g53790.1;LOC_Os02g53790.2	LOC_Os02g53790.1;LOC_Os02g53790.2	adenylate kinase, putative, expressed;	6	49.1	0	22.869	28	1.81869e+07	1.5459e+07	1.6659e+07	1.038e+07	9.60477e+06	9.63558e+06	9.52488e+06	8.55508e+06	7.5517e+06	24.1164	23.8819	23.9898	23.3073	23.1953	23.1999	23.1833	23.0283	22.8484	+	-0.761858	-0.976049	0.589736	0.50837
>LOC_Os02g54060.1 protein|chaperonin, putative, expressed;>LOC_Os02g54060.2 protein|chaperonin, putative, expressed	LOC_Os02g54060.1;LOC_Os02g54060.2	LOC_Os02g54060.1;LOC_Os02g54060.2	chaperonin, putative, expressed;	10	47.1	0	146.34	199	6.26318e+08	5.8083e+08	6.84768e+08	4.527e+08	4.66619e+08	4.3839e+08	2.5305e+08	3.0747e+08	3.021e+08	29.2223	29.1135	29.351	28.754	28.7977	28.7076	27.9149	28.1959	28.1704	+	-0.475872	-1.13525	0.719032	0.455257
>LOC_Os02g55440.2 protein|transmembrane 9 superfamily member, putative, expressed;>LOC_Os02g55440.1 protein|transmembrane 9 superfamily member, putative, expressed	LOC_Os02g55440.2;LOC_Os02g55440.1	LOC_Os02g55440.2;LOC_Os02g55440.1	transmembrane 9 superfamily member, putative, expressed;	9	13.4	0	28.555	38	2.6193e+07	4.201e+07	4.16479e+07	2.1027e+07	2.34839e+07	1.9307e+07	2.5787e+07	2.9555e+07	2.5562e+07	24.6427	25.3242	25.3117	24.3257	24.4852	24.2026	24.6201	24.8169	24.6075	+	-0.755039	-0.411372	0.59253	0.751908
>LOC_Os02g56130.1 protein|PCNA - Putative DNA replicative polymerase clamp, expressed	LOC_Os02g56130.1	LOC_Os02g56130.1	PCNA - Putative DNA replicative polymerase clamp, expressed	2	13.7	0	10.183	9	2.3685e+06	761857	1.8922e+06	6.1017e+06	7.1778e+06	1.1026e+07	4.09531e+06	2.6471e+06	4.5366e+06	21.1755	19.5392	20.8516	22.5408	22.7751	23.3944	21.9655	21.336	22.1132	+	2.38132	1.28279	5.21013	2.43309
>LOC_Os02g57240.1 protein|oxidoreductase, aldo/keto reductase family protein, putative, expressed	LOC_Os02g57240.1	LOC_Os02g57240.1	oxidoreductase, aldo/keto reductase family protein, putative, expressed	10	39	0	50.517	56	3.42771e+07	2.6093e+07	2.4901e+07	2.2815e+07	2.67119e+07	1.6341e+07	1.3998e+07	1.46819e+07	1.5098e+07	25.0307	24.6372	24.5697	24.4435	24.671	23.962	23.7387	23.8075	23.8479	+	-0.387047	-0.947826	0.764693	0.518413
>LOC_Os02g57710.1 protein|signal peptide peptidase-like 2B, putative, expressed	LOC_Os02g57710.1	LOC_Os02g57710.1	signal peptide peptidase-like 2B, putative, expressed	3	9.2	0	10.673	15	2.6585e+06	3.45109e+06	3.7564e+06	4.86079e+06	4.022e+06	4.11021e+06	6.02859e+06	5.55991e+06	5.44439e+06	21.3422	21.7186	21.8409	22.2128	21.9395	21.9708	22.5234	22.4066	22.3763	+	0.407099	0.801545	1.32602	1.74297
>LOC_Os03g02260.1 protein|DnaK family protein, putative, expressed	LOC_Os03g02260.1	LOC_Os03g02260.1	DnaK family protein, putative, expressed	13	50.4	0	120.16	98	3.2349e+07	3.11401e+07	3.7769e+07	6.17819e+07	5.59991e+07	5.1094e+07	4.05219e+07	4.8199e+07	4.63199e+07	24.9472	24.8923	25.1707	25.8807	25.7389	25.6066	25.2722	25.5225	25.4651	+	0.738683	0.41655	1.66865	1.33473
>LOC_Os03g02600.1 protein|riboflavin biosynthesis protein ribD, putative, expressed	LOC_Os03g02600.1;LOC_Os04g09810.1	LOC_Os03g02600.1	riboflavin biosynthesis protein ribD, putative, expressed	11	31.7	0	28.739	69	2.9208e+07	2.8252e+07	2.95481e+07	3.20411e+07	4.7981e+07	4.6276e+07	3.82501e+07	4.99288e+07	5.10519e+07	24.7999	24.7519	24.8166	24.9334	25.516	25.4638	25.189	25.5734	25.6055	+	0.514957	0.66651	1.42895	1.58723
>LOC_Os03g03470.4 protein|expressed protein;>LOC_Os03g03470.3 protein|expressed protein;>LOC_Os03g03470.2 protein|expressed protein;>LOC_Os03g03470.1 protein|expressed protein	LOC_Os03g03470.4;LOC_Os03g03470.3;LOC_Os03g03470.2;LOC_Os03g03470.1	LOC_Os03g03470.4;LOC_Os03g03470.3;LOC_Os03g03470.2;LOC_Os03g03470.1	expressed protein;	12	58.8	0	138.08	76	6.66231e+07	5.10759e+07	4.94251e+07	4.1419e+07	4.8667e+07	3.8851e+07	4.13619e+07	3.3067e+07	3.4298e+07	25.9895	25.6061	25.5587	25.3038	25.5364	25.2114	25.3018	24.9789	25.0316	+	-0.367573	-0.614028	0.775085	0.65337
>LOC_Os03g03600.1 protein|fasciclin-like arabinogalactan protein, putative, expressed	LOC_Os03g03600.1	LOC_Os03g03600.1	fasciclin-like arabinogalactan protein, putative, expressed	11	31.7	0	150.36	109	1.0193e+08	1.1997e+08	1.4058e+08	4.03211e+07	4.44371e+07	4.06221e+07	2.9138e+07	6.21121e+07	4.57859e+07	26.603	26.8381	27.0668	25.265	25.4053	25.2758	24.7964	25.8884	25.4484	+	-1.52062	-1.45825	0.348535	0.363934
>LOC_Os03g04220.1 protein|glutathione S-transferase, putative, expressed	LOC_Os03g04220.1	LOC_Os03g04220.1	glutathione S-transferase, putative, expressed	11	43.3	0	119.9	110	9.09657e+07	4.2803e+07	5.37261e+07	1.2486e+08	1.0288e+08	9.95439e+07	1.2592e+08	1.2271e+08	1.079e+08	26.4388	25.3512	25.6791	26.8957	26.6164	26.5688	26.9079	26.8707	26.6851	+	0.870602	0.998194	1.82843	1.9975
>LOC_Os03g04750.1 protein|60S ribosomal protein L21-2, putative, expressed	LOC_Os03g04750.1	LOC_Os03g04750.1	60S ribosomal protein L21-2, putative, expressed	2	34.8	0	17.569	61	4.3605e+07	3.98979e+07	4.1068e+07	2.26409e+07	2.0382e+07	2.5257e+07	1.5992e+07	2.3333e+07	3.6523e+07	25.378	25.2498	25.2915	24.4324	24.2808	24.5902	23.9308	24.4759	25.1223	+	-0.87197	-0.796766	0.5464	0.575638
>LOC_Os03g05740.1 protein|ras-related protein, putative, expressed	LOC_Os03g05740.1;LOC_Os10g30520.1	LOC_Os03g05740.1	ras-related protein, putative, expressed	3	23.1	0	6.2308	13	4.48731e+06	6.34439e+06	4.11591e+06	1.34709e+06	2.38049e+06	1.4971e+06	5.28481e+06	3.97449e+06	5.9203e+06	22.0974	22.597	21.9728	20.3614	21.1828	20.5137	22.3334	21.9223	22.4972	+	-1.53642	0.0285848	0.34474	1.02001
>LOC_Os03g05920.1 protein|expressed protein	LOC_Os03g05920.1;LOC_Os03g05840.1;LOC_Os03g05900.2;LOC_Os03g05900.1	LOC_Os03g05920.1	expressed protein	3	8.9	0	5.1132	7	851661	1.0485e+06	763152	1.0802e+06	1.1954e+06	1.1334e+06	1.85595e+06	1.3601e+06	1.523e+06	19.6999	19.9999	19.5416	20.0429	20.1891	20.1122	20.8237	20.3753	20.5385	+	0.367579	0.832024	1.29019	1.78018
>LOC_Os03g06720.1 protein|expressed protein	LOC_Os03g06720.1	LOC_Os03g06720.1	expressed protein	13	16.1	0	34.492	77	2.0814e+07	2.31971e+07	2.315e+07	2.31739e+07	2.99919e+07	2.80631e+07	3.08631e+07	3.52979e+07	4.1555e+07	24.3111	24.4674	24.4645	24.466	24.8381	24.7422	24.8794	25.0731	25.3085	+	0.26775	0.672661	1.20393	1.59401
>LOC_Os03g07420.1 protein|3-dehydroquinate synthase, putative, expressed	LOC_Os03g07420.1	LOC_Os03g07420.1	3-dehydroquinate synthase, putative, expressed	10	24.9	0	40.058	43	7.34118e+06	9.0373e+06	9.57028e+06	9.76941e+06	1.3331e+07	1.1686e+07	1.1442e+07	1.3073e+07	1.5409e+07	22.8076	23.1075	23.1901	23.2198	23.6683	23.4783	23.4478	23.6401	23.8773	+	0.420407	0.620005	1.33831	1.53688
>LOC_Os03g08280.2 protein|peptidase, T1 family, putative, expressed;>LOC_Os03g08280.1 protein|peptidase, T1 family, putative, expressed;>LOC_Os03g08280.3 protein|peptidase, T1 family, putative, expressed	LOC_Os03g08280.2;LOC_Os03g08280.1;LOC_Os03g08280.3	LOC_Os03g08280.2;LOC_Os03g08280.1;LOC_Os03g08280.3	peptidase, T1 family, putative, expressed;	10	60.2	0	42.941	41	1.7359e+07	1.1715e+07	9.18858e+06	2.308e+07	4.17899e+07	4.1849e+07	3.2034e+07	1.4969e+07	2.1812e+07	24.0492	23.4819	23.1314	24.4601	25.3166	25.3187	24.9331	23.8355	24.3786	+	1.47768	0.828248	2.785	1.77553
>LOC_Os03g08624.1 protein|dihydroflavonol-4-reductase, putative, expressed	LOC_Os03g08624.1	LOC_Os03g08624.1	dihydroflavonol-4-reductase, putative, expressed	5	18.5	0	16.583	18	5.37242e+06	5.18021e+06	7.05781e+06	3.3282e+06	2.76631e+06	3.29471e+06	3.30619e+06	3.5777e+06	2.41449e+06	22.3571	22.3046	22.7508	21.6663	21.3995	21.6517	21.6567	21.7706	21.2033	+	-0.898316	-0.927288	0.536513	0.525846
>LOC_Os03g08790.1 protein|aspartic proteinase nepenthesin precursor, putative, expressed	LOC_Os03g08790.1	LOC_Os03g08790.1	aspartic proteinase nepenthesin precursor, putative, expressed	9	26.3	0	189.15	127	2.13689e+08	1.3502e+08	1.7218e+08	7.61737e+07	4.26402e+07	4.4109e+07	4.72919e+07	7.69192e+07	5.1837e+07	27.6709	27.0086	27.3593	26.1828	25.3457	25.3946	25.4951	26.1968	25.6275	+	-1.70527	-1.57316	0.306663	0.336072
>LOC_Os03g12250.1 protein|atypical receptor-like kinase MARK, putative, expressed	LOC_Os03g12250.1	LOC_Os03g12250.1	atypical receptor-like kinase MARK, putative, expressed	19	40.1	0	147.24	117	1.1492e+08	1.4908e+08	1.3608e+08	6.90582e+07	5.2357e+07	5.6355e+07	5.4957e+07	5.8795e+07	5.4526e+07	26.7761	27.1515	27.0199	26.0413	25.6419	25.748	25.7118	25.8092	25.7004	+	-1.17207	-1.24201	0.443783	0.422785
>LOC_Os03g12560.1 protein|expressed protein	LOC_Os03g12560.1	LOC_Os03g12560.1	expressed protein	4	19.1	0	13.625	54	3.03539e+07	1.9488e+07	1.9199e+07	1.7134e+07	1.88011e+07	1.4688e+07	1.0012e+07	1.2944e+07	1.0569e+07	24.8554	24.2161	24.1945	24.0304	24.1643	23.8081	23.2552	23.6258	23.3333	+	-0.421065	-1.01722	0.746873	0.494068
>LOC_Os03g12620.2 protein|glycosyl hydrolases family 17, putative, expressed;>LOC_Os03g12620.1 protein|glycosyl hydrolases family 17, putative, expressed	LOC_Os03g12620.2;LOC_Os03g12620.1	LOC_Os03g12620.2;LOC_Os03g12620.1	glycosyl hydrolases family 17, putative, expressed;	3	16.4	0	29.263	39	1.0087e+07	1.1843e+07	1.1533e+07	1.6782e+07	2.3945e+07	2.2419e+07	1.5117e+07	1.90199e+07	2.22259e+07	23.266	23.4975	23.4593	24.0004	24.5132	24.4182	23.8497	24.181	24.4057	+	0.903021	0.737879	1.86998	1.66772
>LOC_Os03g13380.1 protein|transmembrane 9 superfamily member, putative, expressed	LOC_Os03g13380.1;LOC_Os10g02350.1	LOC_Os03g13380.1	transmembrane 9 superfamily member, putative, expressed	5	10.9	0	12.525	25	1.4035e+07	1.67001e+07	1.0834e+07	8.90991e+06	8.9323e+06	9.7104e+06	9.62163e+06	7.74369e+06	7.77138e+06	23.7425	23.9933	23.3691	23.087	23.0906	23.2111	23.1978	22.8846	22.8897	+	-0.572085	-0.710917	0.672644	0.610932
>LOC_Os03g13540.1 protein|Ser/Thr protein phosphatase family protein, putative, expressed	LOC_Os03g13540.1	LOC_Os03g13540.1	Ser/Thr protein phosphatase family protein, putative, expressed	5	16.2	0	21.398	34	2.5955e+07	2.43251e+07	1.98719e+07	8.11112e+06	1.8712e+07	1.2501e+07	1.1867e+07	1.3315e+07	1.4594e+07	24.6295	24.5359	24.2442	22.9515	24.1575	23.5755	23.5005	23.6666	23.7989	+	-0.908404	-0.814602	0.532774	0.568565
>LOC_Os03g15020.1 protein|beta-galactosidase precursor, putative, expressed;>LOC_Os03g15020.2 protein|beta-galactosidase precursor, putative, expressed;>LOC_Os03g15020.3 protein|beta-galactosidase precursor, putative, expressed	LOC_Os03g15020.1;LOC_Os03g15020.2;LOC_Os03g15020.3	LOC_Os03g15020.1;LOC_Os03g15020.2;LOC_Os03g15020.3	beta-galactosidase precursor, putative, expressed;	22	34.3	0	256.86	208	2.0541e+08	1.6162e+08	1.7733e+08	1.5312e+08	1.3079e+08	1.1767e+08	1.1416e+08	1.1198e+08	1.12e+08	27.6139	27.268	27.4019	27.1901	26.9627	26.8102	26.7665	26.7387	26.7389	+	-0.440296	-0.679917	0.736984	0.624201
>LOC_Os03g15050.2 protein|phosphoenolpyruvate carboxykinase, putative, expressed;>LOC_Os03g15050.1 protein|phosphoenolpyruvate carboxykinase, putative, expressed;>LOC_Os03g15050.4 protein|phosphoenolpyruvate carboxykinase, putative, expressed	LOC_Os03g15050.2;LOC_Os03g15050.1;LOC_Os03g15050.4	LOC_Os03g15050.2;LOC_Os03g15050.1;LOC_Os03g15050.4	phosphoenolpyruvate carboxykinase, putative, expressed;	36	66.8	0	323.31	524	2.9414e+08	3.48601e+08	3.54279e+08	4.93659e+08	4.24171e+08	4.46601e+08	6.68689e+08	6.35651e+08	8.09048e+08	28.1319	28.377	28.4003	28.8789	28.6601	28.7344	29.3168	29.2437	29.5917	+	0.454726	1.08095	1.37052	2.11542
>LOC_Os03g16960.1 protein|cysteine-rich repeat secretory protein 55 precursor, putative, expressed	LOC_Os03g16960.1	LOC_Os03g16960.1	cysteine-rich repeat secretory protein 55 precursor, putative, expressed	5	37	0	58.075	29	2.022e+06	2.52241e+06	2.79729e+06	1.0626e+07	2.3537e+07	1.5562e+07	1.8302e+07	2.1227e+07	2.3858e+07	20.9474	21.2664	21.4156	23.3411	24.4884	23.8915	24.1255	24.3394	24.508	+	2.69724	3.11451	6.48561	8.66088
>LOC_Os03g16980.2 protein|NAD dependent epimerase/dehydratase family domain containing protein, expressed;>LOC_Os03g16980.1 protein|NAD dependent epimerase/dehydratase family domain containing protein, expressed;>LOC_Os03g16980.3 protein|NAD dependent epim	LOC_Os03g16980.2;LOC_Os03g16980.1;LOC_Os03g16980.3;LOC_Os03g16980.4;LOC_Os03g16980.5	LOC_Os03g16980.2;LOC_Os03g16980.1;LOC_Os03g16980.3;LOC_Os03g16980.4;LOC_Os03g16980.5	NAD dependent epimerase/dehydratase family domain containing protein, expressed;	15	66.9	0	323.31	154	2.5413e+08	1.0999e+08	1.3095e+08	5.46959e+07	6.01979e+07	5.39919e+07	5.5566e+07	4.63701e+07	4.84979e+07	27.921	26.7128	26.9644	25.7049	25.8432	25.6862	25.7277	25.4667	25.5314	+	-1.45461	-1.62414	0.364853	0.324403
>LOC_Os03g17000.3 protein|NAD dependent epimerase/dehydratase family domain containing protein, expressed;>LOC_Os03g17000.2 protein|NAD dependent epimerase/dehydratase family domain containing protein, expressed;>LOC_Os03g17000.4 protein|NAD dependent epim	LOC_Os03g17000.3;LOC_Os03g17000.2;LOC_Os03g17000.4	LOC_Os03g17000.3;LOC_Os03g17000.2;LOC_Os03g17000.4	NAD dependent epimerase/dehydratase family domain containing protein, expressed;	14	26.8	0	33.58	53	2.05511e+07	1.9993e+07	2.1364e+07	1.2847e+07	1.3909e+07	1.3505e+07	1.7632e+07	1.1984e+07	1.2646e+07	24.2927	24.253	24.3487	23.6149	23.7295	23.687	24.0717	23.5146	23.5922	+	-0.620981	-0.571966	0.650229	0.6727
>LOC_Os03g17600.1 protein|expressed protein	LOC_Os03g17600.1;LOC_Os02g35960.1;LOC_Os01g70450.1	LOC_Os03g17600.1	expressed protein	11	49.4	0	55.974	65	3.95211e+07	3.1833e+07	3.18579e+07	6.38291e+07	4.65339e+07	4.6059e+07	6.03969e+07	4.97799e+07	5.4591e+07	25.2361	24.924	24.9251	25.9277	25.4718	25.457	25.848	25.5691	25.7022	+	0.590395	0.67797	1.50566	1.59989
>LOC_Os03g18130.4 protein|asparagine synthetase, putative, expressed;>LOC_Os03g18130.1 protein|asparagine synthetase, putative, expressed;>LOC_Os03g18130.3 protein|asparagine synthetase, putative, expressed;>LOC_Os03g18130.2 protein|asparagine synthetase,	LOC_Os03g18130.4;LOC_Os03g18130.1;LOC_Os03g18130.3;LOC_Os03g18130.2	LOC_Os03g18130.4;LOC_Os03g18130.1;LOC_Os03g18130.3;LOC_Os03g18130.2	asparagine synthetase, putative, expressed;	18	41.1	0	92.664	91	2.58539e+07	2.98159e+07	3.3229e+07	2.101e+07	5.74761e+07	4.74581e+07	7.01199e+07	9.21378e+07	9.83049e+07	24.6239	24.8296	24.9859	24.3246	25.7765	25.5002	26.0633	26.4573	26.5508	+	0.387257	1.54399	1.3079	2.916
>LOC_Os03g18220.1 protein|pyruvate decarboxylase isozyme 2, putative, expressed;>LOC_Os03g18220.2 protein|pyruvate decarboxylase isozyme 2, putative, expressed	LOC_Os03g18220.1;LOC_Os03g18220.2;LOC_Os07g49250.1;LOC_Os05g39320.1;LOC_Os05g39310.1	LOC_Os03g18220.1;LOC_Os03g18220.2	pyruvate decarboxylase isozyme 2, putative, expressed;	12	31.4	0	52.374	82	2.07311e+07	2.46639e+07	2.7899e+07	2.2442e+07	3.002e+07	2.7704e+07	4.39531e+07	4.5406e+07	4.53151e+07	24.3053	24.5559	24.7337	24.4197	24.8394	24.7236	25.3895	25.4364	25.4335	+	0.12927	0.888141	1.09374	1.85079
>LOC_Os03g18590.1 protein|malonyl CoA-acyl carrier protein transacylase, mitochondrial precursor, putative, expressed	LOC_Os03g18590.1	LOC_Os03g18590.1	malonyl CoA-acyl carrier protein transacylase, mitochondrial precursor, putative, expressed	14	43.4	0	177.26	313	4.0205e+08	3.36691e+08	3.65889e+08	3.45881e+08	2.71661e+08	2.9957e+08	2.5881e+08	2.6724e+08	2.1034e+08	28.5828	28.3269	28.4468	28.3657	28.0172	28.1583	27.9473	27.9936	27.6482	+	-0.271746	-0.589151	0.828316	0.664734
>LOC_Os03g18850.1 protein|pathogenesis-related Bet v I family protein, putative, expressed	LOC_Os03g18850.1	LOC_Os03g18850.1	pathogenesis-related Bet v I family protein, putative, expressed	13	96.2	0	104.67	149	7.28119e+07	6.16279e+07	7.18109e+07	7.36101e+07	9.85061e+07	8.02568e+07	8.53691e+07	1.6959e+08	1.2561e+08	26.1177	25.8771	26.0977	26.1334	26.5537	26.2581	26.3472	27.3375	26.9044	+	0.284258	0.832202	1.21778	1.7804
>LOC_Os03g24930.1 protein|tyrosine protein kinase domain containing protein, putative, expressed;>LOC_Os03g24930.2 protein|tyrosine protein kinase domain containing protein, putative, expressed	LOC_Os03g24930.1;LOC_Os03g24930.2;LOC_Os02g02600.1;LOC_Os03g29410.1	LOC_Os03g24930.1;LOC_Os03g24930.2	tyrosine protein kinase domain containing protein, putative, expressed;	5	23.9	0	18.251	38	7.89321e+06	8.8534e+06	1.0367e+07	1.79161e+07	1.1074e+07	1.2581e+07	1.7517e+07	1.4778e+07	1.9499e+07	22.9122	23.0778	23.3055	24.0948	23.4007	23.5847	24.0622	23.8169	24.2169	+	0.594896	0.933541	1.51036	1.90996
>LOC_Os03g25940.4 protein|cystathionine gamma-synthase, putative, expressed;>LOC_Os03g25940.1 protein|cystathionine gamma-synthase, putative, expressed	LOC_Os03g25940.4;LOC_Os03g25940.1	LOC_Os03g25940.4;LOC_Os03g25940.1	cystathionine gamma-synthase, putative, expressed;	14	41.3	0	93.622	68	5.2328e+07	5.18539e+07	3.74289e+07	2.4764e+07	2.45709e+07	2.1698e+07	1.554e+07	1.3495e+07	5.45849e+06	25.6411	25.6279	25.1577	24.5617	24.5505	24.3711	23.8895	23.6859	22.3801	+	-0.981144	-2.15707	0.506578	0.224211
>LOC_Os03g28330.4 protein|sucrose synthase, putative, expressed;>LOC_Os03g28330.3 protein|sucrose synthase, putative, expressed;>LOC_Os03g28330.2 protein|sucrose synthase, putative, expressed;>LOC_Os03g28330.1 protein|sucrose synthase, putative, expressed;	LOC_Os03g28330.4;LOC_Os03g28330.3;LOC_Os03g28330.2;LOC_Os03g28330.1;LOC_Os03g28330.5;LOC_Os07g42490.2;LOC_Os07g42490.1	LOC_Os03g28330.4;LOC_Os03g28330.3;LOC_Os03g28330.2;LOC_Os03g28330.1;LOC_Os03g28330.5	sucrose synthase, putative, expressed;	36	58.5	0	319.07	690	6.58108e+08	1.3321e+09	1.3555e+09	3.1688e+08	3.97071e+08	3.78839e+08	3.98181e+08	5.6407e+08	5.85162e+08	29.2937	30.3111	30.3362	28.2394	28.5648	28.497	28.5689	29.0713	29.1243	+	-1.5466	-1.05886	0.342316	0.48001
>LOC_Os03g31750.1 protein|pyruvate, phosphate dikinase, chloroplast precursor, putative, expressed;>LOC_Os03g31750.2 protein|pyruvate, phosphate dikinase, chloroplast precursor, putative, expressed;>LOC_Os03g31750.3 protein|pyruvate, phosphate dikinase, ch	LOC_Os03g31750.1;LOC_Os03g31750.2;LOC_Os03g31750.3	LOC_Os03g31750.1;LOC_Os03g31750.2;LOC_Os03g31750.3	pyruvate, phosphate dikinase, chloroplast precursor, putative, expressed;	12	26.2	0	35.713	56	1.4137e+07	2.2911e+07	2.88041e+07	3.51329e+07	2.5308e+07	3.1001e+07	4.7213e+07	5.2324e+07	5.58928e+07	23.753	24.4495	24.7798	25.0663	24.5931	24.8858	25.4927	25.641	25.7362	+	0.520983	1.29585	1.43493	2.45521
>LOC_Os03g36540.1 protein|magnesium-chelatase subunit chlI, chloroplast precursor, putative, expressed	LOC_Os03g36540.1;LOC_Os03g36540.2	LOC_Os03g36540.1	magnesium-chelatase subunit chlI, chloroplast precursor, putative, expressed	30	72.5	0	323.31	729	1.5668e+09	1.229e+09	1.2582e+09	9.37017e+08	8.66347e+08	8.80501e+08	6.35889e+08	8.45811e+08	6.78639e+08	30.5452	30.1948	30.2287	29.8035	29.6904	29.7138	29.2442	29.6558	29.3381	+	-0.587033	-0.910231	0.665711	0.5321
>LOC_Os03g40270.1 protein|alpha-1,4-glucan-protein synthase, putative, expressed	LOC_Os03g40270.1	LOC_Os03g40270.1	alpha-1,4-glucan-protein synthase, putative, expressed	16	74.5	0	174.72	380	6.73172e+08	4.92651e+08	4.96212e+08	2.43081e+08	4.00751e+08	3.3567e+08	3.1661e+08	3.09789e+08	2.7229e+08	29.3264	28.876	28.8864	27.8569	28.5781	28.3225	28.2381	28.2067	28.0206	+	-0.777103	-0.874448	0.583537	0.545463
>LOC_Os03g40670.1 protein|glycerophosphoryl diester phosphodiesterase family protein, putative, expressed	LOC_Os03g40670.1	LOC_Os03g40670.1	glycerophosphoryl diester phosphodiesterase family protein, putative, expressed	8	27.6	0	33.881	39	1.8812e+07	1.2505e+07	1.4174e+07	2.77211e+07	2.3084e+07	2.2109e+07	3.1497e+07	2.66409e+07	2.2616e+07	24.1652	23.576	23.7567	24.7245	24.4604	24.3981	24.9087	24.6671	24.4308	+	0.695033	0.836266	1.61892	1.78542
>LOC_Os03g42320.1 protein|Sec1 family transport protein, putative, expressed	LOC_Os03g42320.1	LOC_Os03g42320.1	Sec1 family transport protein, putative, expressed	11	27.8	0	52.527	31	3.07369e+07	2.2254e+07	2.2947e+07	2.0567e+07	1.4049e+07	1.7638e+07	1.5105e+07	9.79592e+06	8.65823e+06	24.8735	24.4076	24.4518	24.2938	23.744	24.0722	23.8485	23.2237	23.0456	+	-0.540953	-1.20498	0.687317	0.433776
>LOC_Os03g44420.1 protein|tubulin/FtsZ domain containing protein, putative, expressed	LOC_Os03g44420.1	LOC_Os03g44420.1	tubulin/FtsZ domain containing protein, putative, expressed	5	16.6	0	21.773	33	1.3025e+07	1.3785e+07	1.2489e+07	9.85511e+06	8.00711e+06	6.8253e+06	3.80409e+06	4.18611e+06	4.0211e+06	23.6348	23.7166	23.5741	23.2324	22.9328	22.7025	21.8591	21.9972	21.9392	+	-0.685928	-1.71002	0.621606	0.305655
>LOC_Os03g44880.1 protein|Cupin domain containing protein, expressed	LOC_Os03g44880.1	LOC_Os03g44880.1	Cupin domain containing protein, expressed	3	21.6	0	15.729	33	4.65981e+06	3.98009e+06	4.96981e+06	1.60761e+07	2.67401e+07	3.26129e+07	8.68829e+06	1.6718e+07	1.2908e+07	22.1518	21.9244	22.2448	23.9384	24.6725	24.9589	23.0506	23.9949	23.6218	+	2.41629	1.44878	5.33798	2.72977
>LOC_Os03g45720.1 protein|glyoxalase family protein, putative, expressed	LOC_Os03g45720.1	LOC_Os03g45720.1	glyoxalase family protein, putative, expressed	6	58.2	0	44.046	100	5.88582e+07	3.63011e+07	4.86559e+07	9.67072e+07	7.02619e+07	7.24619e+07	5.28628e+07	7.11589e+07	5.8467e+07	25.8107	25.1135	25.5361	26.5271	26.0662	26.1107	25.6558	26.0845	25.8011	+	0.747908	0.360353	1.67936	1.28374
>LOC_Os03g46060.1 protein|thaumatin family domain containing protein, expressed	LOC_Os03g46060.1	LOC_Os03g46060.1	thaumatin family domain containing protein, expressed	4	36.5	0	32.281	21	5.03839e+06	6.18859e+06	4.05699e+06	6.11941e+06	8.08788e+06	8.14351e+06	1.2671e+07	1.0932e+07	8.32697e+06	22.2645	22.5612	21.952	22.545	22.9473	22.9572	23.595	23.382	22.9894	+	0.557271	1.06292	1.47148	2.08915
>LOC_Os03g46070.1 protein|thaumatin, putative, expressed	LOC_Os03g46070.1	LOC_Os03g46070.1	thaumatin, putative, expressed	6	46.3	0	42.342	40	6.19108e+06	8.62403e+06	9.34621e+06	1.3834e+07	1.2706e+07	1.4863e+07	2.0472e+07	2.4975e+07	1.2816e+07	22.5618	23.0399	23.156	23.7217	23.599	23.8252	24.2872	24.574	23.6114	+	0.796102	1.23831	1.7364	2.35922
>LOC_Os03g48180.1 protein|peptide transporter PTR2, putative, expressed	LOC_Os03g48180.1	LOC_Os03g48180.1	peptide transporter PTR2, putative, expressed	6	12.4	0	18.176	27	9.85647e+06	8.85813e+06	1.4089e+07	1.3394e+06	3.8819e+06	4.0988e+06	8.34158e+06	3.83371e+06	5.26189e+06	23.2326	23.0786	23.7481	20.3532	21.8883	21.9668	22.9919	21.8703	22.3271	+	-1.95034	-0.956642	0.258755	0.515255
>LOC_Os03g48780.1 protein|Cupin domain containing protein, expressed;>LOC_Os03g48770.1 protein|Cupin domain containing protein, expressed;>LOC_Os03g48760.1 protein|Cupin domain containing protein, expressed;>LOC_Os03g48750.1 protein|Cupin domain containing	LOC_Os03g48780.1;LOC_Os03g48770.1;LOC_Os03g48760.1;LOC_Os03g48750.1	LOC_Os03g48780.1;LOC_Os03g48770.1;LOC_Os03g48760.1;LOC_Os03g48750.1	Cupin domain containing protein, expressed;	8	42.4	0	29.441	82	3.65131e+07	3.7003e+07	3.64319e+07	5.08611e+07	5.29839e+07	5.1891e+07	6.98032e+07	5.01891e+07	5.56019e+07	25.1219	25.1411	25.1187	25.6001	25.6591	25.629	26.0568	25.5809	25.7286	+	0.502115	0.661514	1.41629	1.58174
>LOC_Os03g49600.1 protein|Os3bglu7 - beta-glucosidase, exo-beta-glucanse, expressed;>LOC_Os03g49600.2 protein|Os3bglu7 - beta-glucosidase, exo-beta-glucanse, expressed;>LOC_Os03g49600.4 protein|Os3bglu7 - beta-glucosidase, exo-beta-glucanse, expressed;>LOC	LOC_Os03g49600.1;LOC_Os03g49600.2;LOC_Os03g49600.4;LOC_Os03g49600.3;LOC_Os03g49600.5	LOC_Os03g49600.1;LOC_Os03g49600.2;LOC_Os03g49600.4;LOC_Os03g49600.3;LOC_Os03g49600.5	Os3bglu7 - beta-glucosidase, exo-beta-glucanse, expressed;	14	39.7	0	152.73	99	9.55863e+07	8.74818e+07	9.65177e+07	5.37041e+07	3.83571e+07	3.88061e+07	3.19269e+07	3.72209e+07	3.96979e+07	26.5103	26.3825	26.5243	25.6785	25.193	25.2098	24.9283	25.1496	25.2426	+	-1.11193	-1.36554	0.462675	0.388089
>LOC_Os03g49610.1 protein|Os3bglu8 - beta-glucosidase, exo-beta-glucansase, high similarity to Os3bglu7, expressed	LOC_Os03g49610.1;LOC_Os06g46940.1;LOC_Os05g30390.1;LOC_Os04g39814.1;LOC_Os07g46280.3;LOC_Os09g31410.1;LOC_Os04g39864.3;LOC_Os09g31410.2;LOC_Os12g23170.1;LOC_Os04g39840.1;LOC_Os01g59819.1;LOC_Os04g43410.1;LOC_Os01g59840.1;LOC_Os04g39864.4;LOC_Os04g39864.2;LOC_Os04g39864.1	LOC_Os03g49610.1	Os3bglu8 - beta-glucosidase, exo-beta-glucansase, high similarity to Os3bglu7, expressed	8	22.7	0	33.265	67	3.18319e+07	4.0599e+07	4.50749e+07	3.13911e+07	1.897e+07	1.4346e+07	2.5711e+07	1.5265e+07	1.52629e+07	24.924	25.2749	25.4258	24.9038	24.1772	23.7741	24.6159	23.8637	23.8635	+	-0.923177	-1.09387	0.527346	0.468504
>LOC_Os03g50520.1 protein|dynamin family protein, putative, expressed;>LOC_Os03g50520.2 protein|dynamin family protein, putative, expressed	LOC_Os03g50520.1;LOC_Os03g50520.2	LOC_Os03g50520.1;LOC_Os03g50520.2	dynamin family protein, putative, expressed;	5	16	0	25.233	30	1.78431e+07	1.7274e+07	1.5879e+07	1.1311e+07	1.168e+07	1.2152e+07	7.91852e+06	9.18501e+06	8.21341e+06	24.0889	24.0421	23.9206	23.4312	23.4775	23.5347	22.9168	23.1308	22.9696	+	-0.53604	-1.01146	0.689661	0.496044
>LOC_Os03g51080.1 protein|glutamate decarboxylase, putative, expressed	LOC_Os03g51080.1;LOC_Os08g36320.5;LOC_Os08g36320.4;LOC_Os03g13300.1;LOC_Os08g36320.3;LOC_Os08g36320.2;LOC_Os04g37460.1	LOC_Os03g51080.1	glutamate decarboxylase, putative, expressed	4	17.7	0	16.383	19	2.62859e+06	3.68509e+06	2.3419e+06	7.15698e+06	5.83281e+06	4.9486e+06	7.44097e+06	6.40821e+06	9.69252e+06	21.3259	21.8133	21.1593	22.7709	22.4758	22.2386	22.8271	22.6115	23.2084	+	1.0623	1.44954	2.08825	2.7312
>LOC_Os03g51960.1 protein|expressed protein;>LOC_Os03g51960.2 protein|expressed protein	LOC_Os03g51960.1;LOC_Os03g51960.2	LOC_Os03g51960.1;LOC_Os03g51960.2	expressed protein;	11	51.4	0	31.176	47	9.50971e+06	9.90778e+06	8.75861e+06	1.654e+07	2.67369e+07	2.52231e+07	2.1786e+07	3.6544e+07	2.79031e+07	23.181	23.2401	23.0623	23.9795	24.6723	24.5882	24.3769	25.1231	24.7339	+	1.25222	1.58353	2.38207	2.99701
>LOC_Os03g52490.1 protein|nucleic acid binding protein, putative, expressed	LOC_Os03g52490.1	LOC_Os03g52490.1	nucleic acid binding protein, putative, expressed	3	13.9	0	11.002	14	1.0598e+07	1.0095e+07	1.215e+07	1.0784e+07	1.081e+07	1.2098e+07	5.13189e+06	6.66822e+06	7.64153e+06	23.3373	23.2671	23.5344	23.3624	23.3659	23.5283	22.2911	22.6689	22.8654	+	0.0392132	-0.771176	1.02755	0.58594
>LOC_Os03g53670.1 protein|YT521-B-like family domain containing protein, expressed;>LOC_Os03g53670.2 protein|YT521-B-like family domain containing protein, expressed	LOC_Os03g53670.1;LOC_Os03g53670.2	LOC_Os03g53670.1;LOC_Os03g53670.2	YT521-B-like family domain containing protein, expressed;	10	25.4	0	32.959	32	9.44232e+06	6.7133e+06	7.53779e+06	1.8159e+07	1.368e+07	1.0387e+07	1.177e+07	1.5003e+07	1.4772e+07	23.1707	22.6786	22.8457	24.1142	23.7056	23.3083	23.4886	23.8388	23.8164	+	0.811003	0.816236	1.75443	1.76081
>LOC_Os03g53860.4 protein|periplasmic beta-glucosidase precursor, putative, expressed;>LOC_Os03g53860.3 protein|periplasmic beta-glucosidase precursor, putative, expressed;>LOC_Os03g53860.2 protein|periplasmic beta-glucosidase precursor, putative, expresse	LOC_Os03g53860.4;LOC_Os03g53860.3;LOC_Os03g53860.2;LOC_Os03g53860.1;LOC_Os03g53860.5	LOC_Os03g53860.4;LOC_Os03g53860.3;LOC_Os03g53860.2;LOC_Os03g53860.1;LOC_Os03g53860.5	periplasmic beta-glucosidase precursor, putative, expressed;	29	56.7	0	323.31	730	1.0655e+09	1.4012e+09	1.341e+09	8.91661e+08	7.5109e+08	6.60682e+08	7.74081e+08	6.54079e+08	7.49852e+08	29.9889	30.384	30.3207	29.7319	29.4844	29.2994	29.5279	29.2849	29.482	+	-0.725952	-0.799578	0.604598	0.574517
>LOC_Os03g55410.1 protein|peroxidase precursor, putative, expressed	LOC_Os03g55410.1	LOC_Os03g55410.1	peroxidase precursor, putative, expressed	7	30.5	0	43.197	44	1.86679e+07	1.2471e+07	1.5173e+07	5.5844e+07	4.30431e+07	4.12291e+07	4.27209e+07	4.04011e+07	2.79891e+07	24.1541	23.5721	23.855	25.7349	25.3593	25.2972	25.3484	25.2679	24.7384	+	1.6034	1.25785	3.03858	2.39139
>LOC_Os03g57120.1 protein|ferredoxin--NADP reductase, chloroplast precursor, putative, expressed	LOC_Os03g57120.1;LOC_Os03g57120.2	LOC_Os03g57120.1	ferredoxin--NADP reductase, chloroplast precursor, putative, expressed	6	49.2	0	31.56	41	1.6549e+07	1.8179e+07	2.0376e+07	2.1691e+07	2.4479e+07	2.0965e+07	1.2598e+07	1.2248e+07	1.1587e+07	23.9802	24.1158	24.2804	24.3706	24.545	24.3215	23.5867	23.546	23.466	+	0.286913	-0.592546	1.22003	0.663171
>LOC_Os03g58980.1 protein|Cupin domain containing protein, expressed;>LOC_Os03g59010.1 protein|Cupin domain containing protein, expressed	LOC_Os03g58980.1;LOC_Os03g59010.1	LOC_Os03g58980.1;LOC_Os03g59010.1	Cupin domain containing protein, expressed;	2	11.6	0	5.4792	12	952322	1.0742e+06	944918	807252	1.8729e+06	1.89241e+06	2.9582e+06	2.58541e+06	2.21601e+06	19.8611	20.0348	19.8498	19.6227	20.8368	20.8518	21.4963	21.302	21.0795	+	0.521844	1.37734	1.43579	2.59789
>LOC_Os03g59300.1 protein|expressed protein;>LOC_Os03g59300.2 protein|expressed protein	LOC_Os03g59300.1;LOC_Os03g59300.2	LOC_Os03g59300.1;LOC_Os03g59300.2	expressed protein;	6	23.9	0	33.237	22	3.9299e+07	3.59109e+07	3.29519e+07	8.00361e+06	2.0517e+06	718058	2.96899e+06	5.35539e+06	4.2835e+06	25.228	25.0979	24.9739	22.9322	20.9684	19.4537	21.5015	22.3526	22.0304	+	-3.98181	-3.13844	0.0632931	0.113563
>LOC_Os03g60530.1 protein|ras-related protein, putative, expressed;>LOC_Os07g13530.1 protein|ras-related protein, putative, expressed;>LOC_Os05g38630.2 protein|ras-related protein, putative, expressed;>LOC_Os05g38630.1 protein|ras-related protein, putative	LOC_Os03g60530.1;LOC_Os07g13530.1;LOC_Os05g38630.2;LOC_Os05g38630.1;LOC_Os07g13530.2;LOC_Os03g60530.3	LOC_Os03g60530.1;LOC_Os07g13530.1;LOC_Os05g38630.2;LOC_Os05g38630.1;LOC_Os07g13530.2;LOC_Os03g60530.3	ras-related protein, putative, expressed;	3	27.1	0	49.966	28	2.8762e+07	2.4338e+07	1.80069e+07	2.1426e+07	1.6718e+07	2.03279e+07	1.46581e+07	1.3264e+07	1.6593e+07	24.7777	24.5367	24.102	24.3529	23.9949	24.277	23.8052	23.661	23.9841	+	-0.2639	-0.655384	0.832834	0.634906
>LOC_Os03g60580.1 protein|actin-depolymerizing factor, putative, expressed	LOC_Os03g60580.1	LOC_Os03g60580.1	actin-depolymerizing factor, putative, expressed	8	76.7	0	125.89	60	4.52351e+07	2.0765e+07	2.99919e+07	2.5608e+07	6.38211e+07	6.2746e+07	7.22668e+07	8.29162e+07	1.1213e+08	25.4309	24.3076	24.8381	24.6101	25.9275	25.903	26.1068	26.3052	26.7406	+	0.621327	1.52531	1.53829	2.87848
>LOC_Os03g61260.4 protein|ribosomal L18p/L5e family protein, putative, expressed;>LOC_Os03g61260.1 protein|ribosomal L18p/L5e family protein, putative, expressed;>LOC_Os03g61260.3 protein|ribosomal L18p/L5e family protein, putative, expressed	LOC_Os03g61260.4;LOC_Os03g61260.1;LOC_Os03g61260.3	LOC_Os03g61260.4;LOC_Os03g61260.1;LOC_Os03g61260.3	ribosomal L18p/L5e family protein, putative, expressed;	3	26.7	0	7.0262	9	1.1748e+06	529169	1.2314e+06	1.9814e+06	3.66871e+06	5.80752e+06	971430	973533	1.6606e+06	20.164	19.0134	20.2319	20.9181	21.8068	22.4695	19.8897	19.8929	20.6633	+	1.9284	0.345556	3.80632	1.27064
>LOC_Os03g61710.1 protein|GHMP kinases ATP-binding protein, putative, expressed	LOC_Os03g61710.1	LOC_Os03g61710.1	GHMP kinases ATP-binding protein, putative, expressed	12	34.6	0	49.662	82	2.61299e+07	2.659e+07	2.4088e+07	1.4078e+07	2.80979e+07	2.22821e+07	5.60958e+07	3.27749e+07	3.76929e+07	24.6392	24.6644	24.5218	23.7469	24.744	24.4094	25.7414	24.9661	25.1678	+	-0.308372	0.683295	0.807552	1.6058
>LOC_Os03g63390.1 protein|plastocyanin-like domain containing protein, putative, expressed	LOC_Os03g63390.1	LOC_Os03g63390.1	plastocyanin-like domain containing protein, putative, expressed	4	41.6	0	34.344	73	8.2776e+07	5.77829e+07	5.55341e+07	2.5883e+07	4.09199e+07	4.21939e+07	3.49689e+07	3.5595e+07	3.3782e+07	26.3027	25.7841	25.7269	24.6255	25.2863	25.3305	25.0596	25.0852	25.0098	+	-0.857127	-0.886407	0.552051	0.54096
>LOC_Os03g63710.2 protein|GTPase-activating protein, putative, expressed;>LOC_Os03g63710.1 protein|GTPase-activating protein, putative, expressed	LOC_Os03g63710.2;LOC_Os03g63710.1	LOC_Os03g63710.2;LOC_Os03g63710.1	GTPase-activating protein, putative, expressed;	5	13.5	0	14.296	11	4.56021e+06	3.52761e+06	3.13091e+06	3.25449e+06	1.8636e+06	2.0149e+06	1.6413e+06	1.4709e+06	1.6408e+06	22.1207	21.7503	21.5782	21.634	20.8297	20.9423	20.6464	20.4883	20.646	+	-0.681042	-1.22281	0.623714	0.428448
>LOC_Os04g02754.1 protein|amidase family protein, putative, expressed	LOC_Os04g02754.1	LOC_Os04g02754.1	amidase family protein, putative, expressed	6	44.7	0	33.739	26	1.2122e+07	8.9801e+06	7.78378e+06	1.8255e+07	1.2888e+07	1.5829e+07	2.30939e+07	2.02019e+07	2.6853e+07	23.5311	23.0983	22.892	24.1218	23.6195	23.9161	24.461	24.268	24.6786	+	0.711971	1.29537	1.63804	2.4544
>LOC_Os04g03810.1 protein|OsSub38 - Putative Subtilisin homologue, expressed;>LOC_Os04g03796.2 protein|OsSub37 - Putative Subtilisin homologue, expressed;>LOC_Os04g03850.1 protein|OsSub39 - Putative Subtilisin homologue, expressed;>LOC_Os04g03796.1 protein	LOC_Os04g03810.1;LOC_Os04g03796.2;LOC_Os04g03850.1;LOC_Os04g03796.1	LOC_Os04g03810.1;LOC_Os04g03796.2;LOC_Os04g03850.1;LOC_Os04g03796.1	OsSub38 - Putative Subtilisin homologue, expressed;	2	3.2	0.001059	3.2491	2	1.01116e+06	944211	893080	490982	1.1516e+06	1.0598e+06	1.3914e+06	3.92641e+06	3.72049e+06	19.9476	19.8487	19.7684	18.9053	20.1352	20.0154	20.4081	21.9048	21.8271	+	-0.169627	1.52506	0.889073	2.87799
>LOC_Os04g08550.1 protein|oxidoreductase, aldo/keto reductase family protein, putative, expressed	LOC_Os04g08550.1	LOC_Os04g08550.1	oxidoreductase, aldo/keto reductase family protein, putative, expressed	5	17.2	0	6.6253	8	273929	799606	1.4341e+06	1.9062e+06	3.51509e+06	3.81759e+06	3.71531e+06	9.98333e+06	6.38272e+06	18.0634	19.6089	20.4517	20.8623	21.7451	21.8642	21.8251	23.2511	22.6057	+	2.11585	3.18593	4.33446	9.10039
>LOC_Os04g09604.1 protein|O-methyltransferase, putative, expressed	LOC_Os04g09604.1	LOC_Os04g09604.1	O-methyltransferase, putative, expressed	7	27.2	0	26.011	14	2.31441e+06	4.3617e+06	4.98921e+06	5.57739e+06	8.45352e+06	9.56869e+06	8.41598e+06	8.14668e+06	1.1964e+07	21.1422	22.0565	22.2504	22.4112	23.0111	23.1899	23.0047	22.9578	23.5122	+	1.05438	1.34188	2.07682	2.53481
>LOC_Os04g23890.3 protein|AGC_PVPK_like_kin82y.10 - ACG kinases include homologs to PKA, PKG and PKC, expressed;>LOC_Os04g23890.2 protein|AGC_PVPK_like_kin82y.10 - ACG kinases include homologs to PKA, PKG and PKC, expressed;>LOC_Os04g23890.1 protein|AGC_PV	LOC_Os04g23890.3;LOC_Os04g23890.2;LOC_Os04g23890.1;LOC_Os04g23890.4;LOC_Os12g01140.5;LOC_Os12g01140.4;LOC_Os07g03418.1;LOC_Os07g03328.1	LOC_Os04g23890.3;LOC_Os04g23890.2;LOC_Os04g23890.1;LOC_Os04g23890.4	AGC_PVPK_like_kin82y.10 - ACG kinases include homologs to PKA, PKG and PKC, expressed;	22	31.4	0	112.65	126	2.9664e+07	3.84231e+07	3.9514e+07	4.80599e+07	6.54291e+07	6.0699e+07	7.56711e+07	7.66408e+07	8.3662e+07	24.8222	25.1955	25.2359	25.5183	25.9634	25.8552	26.1732	26.1916	26.3181	+	0.694464	1.14313	1.61828	2.20859
>LOC_Os04g25060.1 protein|cysteine-rich receptor-like protein kinase, putative, expressed;>LOC_Os04g25650.1 protein|cysteine-rich receptor-like protein kinase, putative, expressed	LOC_Os04g25060.1;LOC_Os04g25650.1;LOC_Os07g35810.1	LOC_Os04g25060.1;LOC_Os04g25650.1	cysteine-rich receptor-like protein kinase, putative, expressed;	16	63.3	0	100.06	209	8.52939e+07	7.46868e+07	7.7846e+07	1.5621e+08	2.31979e+08	2.3098e+08	2.16251e+08	2.6913e+08	2.2591e+08	26.3459	26.1544	26.2141	27.2189	27.7894	27.7832	27.6881	28.0037	27.7512	+	1.35904	1.5762	2.56514	2.98184
>LOC_Os04g30240.1 protein|OsWAK60 - OsWAK receptor-like protein kinase, expressed	LOC_Os04g30240.1;LOC_Os04g29930.1;LOC_Os04g29960.1;LOC_Os04g30250.2;LOC_Os04g30250.1;LOC_Os04g30060.1;LOC_Os04g30370.1;LOC_Os04g29990.1;LOC_Os04g30010.1;LOC_Os04g30160.1	LOC_Os04g30240.1	OsWAK60 - OsWAK receptor-like protein kinase, expressed	7	11.5	0	13.801	13	621601	3.21091e+06	706299	1.4064e+06	333219	452391	4.14399e+06	5.48131e+06	8.41242e+06	19.2456	21.6146	19.4299	20.4236	18.3461	18.7872	21.9826	22.3861	23.0041	+	-0.911067	2.36089	0.531792	5.13687
>LOC_Os04g32330.2 protein|dihydrolipoyllysine-residue succinyltransferase component of 2-oxoglutarate dehydrogenase complex, mitochondrial precursor, putative, expressed;>LOC_Os04g32330.1 protein|dihydrolipoyllysine-residue succinyltransferase component of	LOC_Os04g32330.2;LOC_Os04g32330.1;LOC_Os02g31040.1	LOC_Os04g32330.2;LOC_Os04g32330.1	dihydrolipoyllysine-residue succinyltransferase component of 2-oxoglutarate dehydrogenase complex, mitochondrial precursor, putative, expressed;	8	21.4	0	21.056	56	1.742e+07	1.8648e+07	1.8191e+07	2.2946e+07	4.1272e+07	4.16029e+07	3.88599e+07	3.25321e+07	2.8704e+07	24.0542	24.1525	24.1167	24.4517	25.2987	25.3102	25.2118	24.9554	24.7748	+	0.912368	0.872802	1.88213	1.83122
>LOC_Os04g35100.1 protein|phospholipase C, putative, expressed	LOC_Os04g35100.1	LOC_Os04g35100.1	phospholipase C, putative, expressed	6	17.9	0	22.716	21	6.16992e+06	6.83879e+06	1.3207e+07	2.04001e+07	2.1159e+07	1.5692e+07	1.4299e+07	2.1603e+07	2.33591e+07	22.5568	22.7053	23.6548	24.2821	24.3348	23.9035	23.7694	24.3647	24.4775	+	1.20114	1.23156	2.29922	2.34821
>LOC_Os04g35140.1 protein|OsSub41 - Putative Subtilisin homologue, expressed	LOC_Os04g35140.1	LOC_Os04g35140.1	OsSub41 - Putative Subtilisin homologue, expressed	9	20.8	0	59.168	36	1.261e+07	1.0812e+07	1.2019e+07	3.1542e+07	2.8366e+07	2.5867e+07	2.0353e+07	2.13819e+07	1.9056e+07	23.5881	23.3661	23.5188	24.9108	24.7577	24.6246	24.2787	24.3499	24.1837	+	1.27334	0.779788	2.41721	1.71688
>LOC_Os04g35530.1 protein|expressed protein	LOC_Os04g35530.1	LOC_Os04g35530.1	expressed protein	3	18.9	0	12.12	14	7.79739e+06	5.44141e+06	5.95058e+06	9.2695e+06	7.20761e+06	6.72401e+06	2.92191e+06	4.18701e+06	4.45771e+06	22.8946	22.3756	22.5046	23.1441	22.7811	22.6809	21.4785	21.9975	22.0879	+	0.277109	-0.736961	1.21176	0.600002
>LOC_Os04g35570.1 protein|Regulator of chromosome condensation domain containing protein, expressed;>LOC_Os04g35570.2 protein|Regulator of chromosome condensation domain containing protein, expressed;>LOC_Os04g35570.3 protein|Regulator of chromosome conden	LOC_Os04g35570.1;LOC_Os04g35570.2;LOC_Os04g35570.3	LOC_Os04g35570.1;LOC_Os04g35570.2;LOC_Os04g35570.3	Regulator of chromosome condensation domain containing protein, expressed;	19	73.7	0	283.13	424	1.7199e+08	2.4786e+08	2.4504e+08	2.925e+08	3.00221e+08	2.8779e+08	3.25741e+08	3.6885e+08	3.99171e+08	27.3577	27.8849	27.8684	28.1239	28.1614	28.1004	28.2792	28.4585	28.5724	+	0.424868	0.732964	1.34245	1.66205
>LOC_Os04g37480.1 protein|oxidoreductase, aldo/keto reductase family protein, putative, expressed;>LOC_Os04g37480.2 protein|oxidoreductase, aldo/keto reductase family protein, putative, expressed	LOC_Os04g37480.1;LOC_Os04g37480.2	LOC_Os04g37480.1;LOC_Os04g37480.2	oxidoreductase, aldo/keto reductase family protein, putative, expressed;	7	33.1	0	20.252	47	5.3505e+07	3.83451e+07	3.13619e+07	2.94581e+07	2.4229e+07	2.2088e+07	1.4733e+07	1.3823e+07	1.5588e+07	25.6732	25.1925	24.9025	24.8122	24.5302	24.3968	23.8126	23.7206	23.8939	+	-0.676357	-1.44706	0.625743	0.366769
>LOC_Os04g37820.1 protein|cytokinin-O-glucosyltransferase 2, putative, expressed	LOC_Os04g37820.1	LOC_Os04g37820.1	cytokinin-O-glucosyltransferase 2, putative, expressed	3	10.6	0	13.891	12	2.3967e+06	2.7134e+06	2.1135e+06	1.7529e+06	5.29152e+06	3.13899e+06	6.33231e+06	6.39751e+06	7.72198e+06	21.1926	21.3717	21.0112	20.7413	22.3352	21.5819	22.5943	22.6091	22.8805	+	0.36098	1.50281	1.2843	2.83394
>LOC_Os04g38450.1 protein|gamma-glutamyltranspeptidase 1 precursor, putative, expressed	LOC_Os04g38450.1	LOC_Os04g38450.1	gamma-glutamyltranspeptidase 1 precursor, putative, expressed	6	15.9	0	26.881	28	6.59742e+06	2.92781e+06	4.91739e+06	6.0037e+06	1.4546e+07	1.3566e+07	1.2278e+07	1.0218e+07	1.0695e+07	22.6535	21.4814	22.2295	22.5174	23.7941	23.6935	23.5496	23.2846	23.3504	+	1.21357	1.27343	2.31911	2.41736
>LOC_Os04g39150.1 protein|pathogenesis-related Bet v I family protein, putative, expressed	LOC_Os04g39150.1	LOC_Os04g39150.1	pathogenesis-related Bet v I family protein, putative, expressed	9	75.8	0	66.108	76	1.0862e+08	6.42392e+07	6.91569e+07	6.61079e+07	5.28749e+07	3.42621e+07	1.5998e+07	3.42089e+07	2.92909e+07	26.6947	25.9369	26.0434	25.9783	25.6561	25.0301	23.9314	25.0279	24.804	+	-0.670174	-1.63727	0.628431	0.321464
>LOC_Os04g40040.1 protein|copper methylamine oxidase precursor, putative, expressed	LOC_Os04g40040.1;LOC_Os02g38010.1;LOC_Os04g04950.1	LOC_Os04g40040.1	copper methylamine oxidase precursor, putative, expressed	15	29.1	0	44.66	51	2.31099e+07	2.734e+07	2.985e+07	1.9495e+07	1.6433e+07	1.2084e+07	1.7875e+07	2.6555e+07	1.90341e+07	24.462	24.7045	24.8312	24.2166	23.9701	23.5266	24.0914	24.6625	24.1821	+	-0.761488	-0.353919	0.589888	0.782456
>LOC_Os04g40310.2 protein|dehydrogenase, putative, expressed;>LOC_Os04g40310.1 protein|dehydrogenase, putative, expressed	LOC_Os04g40310.2;LOC_Os04g40310.1	LOC_Os04g40310.2;LOC_Os04g40310.1	dehydrogenase, putative, expressed;	6	41.2	0	36.314	76	2.2509e+07	1.3635e+07	1.4181e+07	1.7703e+07	2.2397e+07	1.92871e+07	2.3429e+07	3.26e+07	3.2943e+07	24.424	23.7008	23.7575	24.0775	24.4168	24.2011	24.4818	24.9584	24.9735	+	0.271051	0.843788	1.20669	1.79476
>LOC_Os04g40400.1 protein|eukaryotic translation initiation factor 4B, putative, expressed	LOC_Os04g40400.1	LOC_Os04g40400.1	eukaryotic translation initiation factor 4B, putative, expressed	8	24.6	0	21.508	33	6.34672e+06	4.13011e+06	4.4523e+06	1.3295e+07	1.3915e+07	1.5932e+07	9.19412e+06	7.64211e+06	7.9625e+06	22.5976	21.9778	22.0861	23.6644	23.7301	23.9254	23.1323	22.8655	22.9248	+	1.55283	0.753721	2.93393	1.68614
>LOC_Os04g40600.1 protein|peptide methionine sulfoxide reductase, putative, expressed	LOC_Os04g40600.1;LOC_Os04g40620.1	LOC_Os04g40600.1	peptide methionine sulfoxide reductase, putative, expressed	4	24.6	0	13.619	73	2.0718e+07	1.5813e+07	2.073e+07	2.7173e+07	3.61011e+07	4.2758e+07	2.4441e+07	4.4054e+07	3.2302e+07	24.3044	23.9146	24.3052	24.6957	25.1055	25.3497	24.5428	25.3928	24.9451	+	0.875564	0.785495	1.83473	1.72368
>LOC_Os04g40730.1 protein|oxidoreductase, short chain dehydrogenase/reductase family, putative, expressed	LOC_Os04g40730.1	LOC_Os04g40730.1	oxidoreductase, short chain dehydrogenase/reductase family, putative, expressed	12	34.9	0	28.69	43	4.996e+07	3.75001e+07	2.9221e+07	4.2093e+06	7.72809e+06	8.07869e+06	6.54159e+06	6.58709e+06	7.09062e+06	25.5743	25.1604	24.8005	22.0052	22.8817	22.9457	22.6412	22.6512	22.7575	+	-2.56755	-2.49509	0.168691	0.17738
>LOC_Os04g40990.1 protein|malate synthase, glyoxysomal, putative, expressed;>LOC_Os04g40990.2 protein|malate synthase, glyoxysomal, putative, expressed	LOC_Os04g40990.1;LOC_Os04g40990.2	LOC_Os04g40990.1;LOC_Os04g40990.2	malate synthase, glyoxysomal, putative, expressed;	24	56.1	0	109.52	170	1.3226e+08	1.1927e+08	1.0031e+08	6.49209e+07	6.94812e+07	7.30408e+07	1.4728e+08	1.0264e+08	1.0206e+08	26.9788	26.8297	26.5799	25.9522	26.0501	26.1222	27.134	26.613	26.6048	+	-0.754615	-0.012167	0.592704	0.991602
>LOC_Os04g41960.1 protein|NADP-dependent oxidoreductase, putative, expressed	LOC_Os04g41960.1	LOC_Os04g41960.1	NADP-dependent oxidoreductase, putative, expressed	17	69	0	225.09	257	1.6856e+08	1.3732e+08	1.2677e+08	2.4368e+08	2.1504e+08	1.8379e+08	2.5797e+08	2.16811e+08	2.48979e+08	27.3287	27.033	26.9176	27.8604	27.68	27.4535	27.9426	27.6919	27.8914	+	0.571544	0.748882	1.48611	1.68049
>LOC_Os04g42620.1 protein|uncharacterized protein At4g06744 precursor, putative, expressed	LOC_Os04g42620.1	LOC_Os04g42620.1	uncharacterized protein At4g06744 precursor, putative, expressed	9	31.1	0	39.183	34	1.032e+07	8.9318e+06	1.6096e+07	3.09089e+07	2.98331e+07	3.38539e+07	1.7889e+07	3.7224e+07	2.96231e+07	23.2989	23.0905	23.9402	24.8815	24.8304	25.0128	24.0926	25.1497	24.8202	+	1.46503	1.24429	2.7607	2.36901
>LOC_Os04g44110.1 protein|hydrolase, putative, expressed	LOC_Os04g44110.1	LOC_Os04g44110.1	hydrolase, putative, expressed	10	43	0	44.816	26	8.38407e+06	4.8379e+06	1.0245e+07	1.3873e+07	1.3788e+07	1.434e+07	1.1448e+07	1.2894e+07	1.2359e+07	22.9992	22.206	23.2884	23.7258	23.7169	23.7735	23.4486	23.6202	23.5591	+	0.907546	0.71142	1.87585	1.63742
>LOC_Os04g45970.2 protein|glutamate dehydrogenase protein, putative, expressed	LOC_Os04g45970.2	LOC_Os04g45970.2	glutamate dehydrogenase protein, putative, expressed	5	76.9	0	124.88	137	1.767e+08	1.3011e+08	1.412e+08	1.0776e+08	9.90923e+07	1.1115e+08	7.4677e+07	9.4551e+07	1.1597e+08	27.3967	26.9552	27.0732	26.6833	26.5623	26.7279	26.1542	26.4946	26.7892	+	-0.483868	-0.662373	0.715058	0.631838
>LOC_Os04g47220.1 protein|aquaporin protein, putative, expressed	LOC_Os04g47220.1	LOC_Os04g47220.1	aquaporin protein, putative, expressed	8	47.6	0	238.1	166	2.48879e+08	3.76671e+08	2.9441e+08	1.598e+08	2.01759e+08	2.2115e+08	3.74059e+08	4.12069e+08	2.5833e+08	27.8909	28.4887	28.1333	27.2517	27.5881	27.7204	28.4787	28.6183	27.9446	+	-0.650882	0.176266	0.636891	1.12996
>LOC_Os04g47770.1 protein|cis-zeatin O-glucosyltransferase, putative, expressed	LOC_Os04g47770.1	LOC_Os04g47770.1	cis-zeatin O-glucosyltransferase, putative, expressed	12	33.8	0	116.49	71	4.0323e+07	5.34372e+07	4.5258e+07	4.8174e+07	6.34242e+07	7.2823e+07	7.40682e+07	8.85648e+07	1.0379e+08	25.2651	25.6713	25.4317	25.5218	25.9185	26.1179	26.1424	26.4002	26.6291	+	0.396688	0.934523	1.31648	1.91126
>LOC_Os04g49990.2 protein|AT hook motif domain containing protein, expressed;>LOC_Os04g49990.1 protein|AT hook motif domain containing protein, expressed	LOC_Os04g49990.2;LOC_Os04g49990.1;LOC_Os10g42230.2;LOC_Os10g42230.1;LOC_Os10g42230.3	LOC_Os04g49990.2;LOC_Os04g49990.1	AT hook motif domain containing protein, expressed;	7	31.7	0	38.466	44	7.04081e+06	6.09929e+06	8.72661e+06	1.5636e+07	1.329e+07	1.95421e+07	1.2384e+07	1.1912e+07	1.0878e+07	22.7473	22.5402	23.057	23.8984	23.6638	24.2201	23.562	23.5059	23.3749	+	1.14592	0.699429	2.21288	1.62386
>LOC_Os04g51340.1 protein|pectinacetylesterase domain containing protein, expressed	LOC_Os04g51340.1	LOC_Os04g51340.1	pectinacetylesterase domain containing protein, expressed	5	13.9	0	63.46	45	2.29269e+07	1.4368e+07	1.7083e+07	9.12428e+06	1.2855e+07	6.2619e+06	6.0411e+06	1.0524e+07	7.73918e+06	24.4505	23.7764	24.0261	23.1213	23.6158	22.5782	22.5264	23.3272	22.8837	+	-0.979227	-1.17188	0.507251	0.443842
>LOC_Os04g51792.1 protein|PAP fibrillin family domain containing protein, expressed	LOC_Os04g51792.1	LOC_Os04g51792.1	PAP fibrillin family domain containing protein, expressed	7	34.2	0	83.728	48	6.61579e+07	4.71309e+07	4.36449e+07	2.7216e+07	3.55999e+07	3.80051e+07	1.6016e+07	2.98399e+07	3.13769e+07	25.9794	25.4902	25.3793	24.6979	25.0854	25.1797	23.933	24.8307	24.9032	+	-0.628628	-1.06065	0.646791	0.479417
>LOC_Os04g52000.1 protein|protein phosphatase 2C, putative, expressed	LOC_Os04g52000.1	LOC_Os04g52000.1	protein phosphatase 2C, putative, expressed	2	9	0	5.1969	5	454251	385970	353971	444641	513708	544190	807392	573228	862443	18.7931	18.5581	18.4333	18.7623	18.9706	19.0538	19.6229	19.1288	19.7181	+	0.334034	0.895067	1.26053	1.8597
>LOC_Os04g52164.1 protein|transferase family protein, putative, expressed;>LOC_Os04g52164.2 protein|transferase family protein, putative, expressed	LOC_Os04g52164.1;LOC_Os04g52164.2	LOC_Os04g52164.1;LOC_Os04g52164.2	transferase family protein, putative, expressed;	12	38.4	0	60.53	103	7.8872e+07	5.92659e+07	9.01522e+07	2.91971e+07	2.6154e+07	2.89259e+07	2.2471e+07	1.8878e+07	3.06761e+07	26.233	25.8207	26.4259	24.7993	24.6405	24.7859	24.4216	24.1702	24.8706	+	-1.41795	-1.6724	0.374243	0.313731
>LOC_Os04g53210.3 protein|hydroxyacid oxidase 1, putative, expressed;>LOC_Os04g53210.1 protein|hydroxyacid oxidase 1, putative, expressed	LOC_Os04g53210.3;LOC_Os04g53210.1	LOC_Os04g53210.3;LOC_Os04g53210.1	hydroxyacid oxidase 1, putative, expressed;	7	29.9	0	19.641	37	1.4619e+07	1.2879e+07	1.006e+07	4.43041e+06	7.27472e+06	5.29669e+06	4.2434e+06	4.6916e+06	6.28351e+06	23.8013	23.6185	23.2621	22.079	22.7945	22.3367	22.0168	22.1617	22.5831	+	-1.15729	-1.3068	0.448355	0.404215
>LOC_Os04g53230.1 protein|aminomethyltransferase, putative, expressed	LOC_Os04g53230.1	LOC_Os04g53230.1	aminomethyltransferase, putative, expressed	52	92.2	0	323.31	1724	3.9816e+09	4.8071e+09	4.68542e+09	7.32972e+09	5.9429e+09	6.08441e+09	6.24009e+09	7.52581e+09	7.43301e+09	31.8907	32.1625	32.1255	32.7711	32.4685	32.5025	32.5389	32.8092	32.7913	+	0.521116	0.653556	1.43506	1.57304
>LOC_Os04g53440.2 protein|RNA recognition motif containing protein, putative, expressed;>LOC_Os04g53440.1 protein|RNA recognition motif containing protein, putative, expressed	LOC_Os04g53440.2;LOC_Os04g53440.1	LOC_Os04g53440.2;LOC_Os04g53440.1	RNA recognition motif containing protein, putative, expressed;	6	31.5	0	78.842	85	2.98381e+07	2.7888e+07	4.6319e+07	5.0407e+07	5.9619e+07	5.7133e+07	8.0522e+07	7.33778e+07	7.5319e+07	24.8306	24.7331	25.4651	25.5871	25.8293	25.7678	26.2629	26.1288	26.1665	+	0.71844	1.17645	1.6454	2.2602
>LOC_Os04g53490.1 protein|OsCHL Chloroplastic lipocalin, expressed	LOC_Os04g53490.1	LOC_Os04g53490.1	OsCHL Chloroplastic lipocalin, expressed	21	59.1	0	323.31	284	4.208e+08	3.04191e+08	2.83489e+08	5.7677e+08	5.07309e+08	4.9146e+08	3.9421e+08	4.8742e+08	4.13631e+08	28.6486	28.1804	28.0787	29.1034	28.9183	28.8725	28.5544	28.8606	28.6238	+	0.662178	0.377022	1.58247	1.29866
>LOC_Os04g53810.1 protein|leucoanthocyanidin reductase, putative, expressed	LOC_Os04g53810.1	LOC_Os04g53810.1	leucoanthocyanidin reductase, putative, expressed	2	5.8	0.00028035	4.0442	9	1.638e+06	1.8525e+06	2.19699e+06	2.83e+06	4.00691e+06	4.78139e+06	3.6247e+06	4.47421e+06	4.97909e+06	20.6435	20.821	21.0671	21.4324	21.9341	22.189	21.7894	22.0932	22.2475	+	1.00793	1.19948	2.01102	2.29656
>LOC_Os04g54440.3 protein|RNA binding protein, putative, expressed;>LOC_Os04g54440.2 protein|RNA binding protein, putative, expressed;>LOC_Os04g54440.1 protein|RNA binding protein, putative, expressed	LOC_Os04g54440.3;LOC_Os04g54440.2;LOC_Os04g54440.1	LOC_Os04g54440.3;LOC_Os04g54440.2;LOC_Os04g54440.1	RNA binding protein, putative, expressed;	10	28.5	0	44.054	55	2.494e+07	2.553e+07	2.2614e+07	6.45498e+07	3.5227e+07	4.2425e+07	3.78959e+07	2.97579e+07	3.24751e+07	24.572	24.6057	24.4307	25.9439	25.0702	25.3384	25.1755	24.8268	24.9528	+	0.914714	0.448927	1.8852	1.36502
>LOC_Os04g54640.1 protein|peptidase, cysteine peptidase active site, putative, expressed;>LOC_Os04g54640.2 protein|peptidase, cysteine peptidase active site, putative, expressed	LOC_Os04g54640.1;LOC_Os04g54640.2	LOC_Os04g54640.1;LOC_Os04g54640.2	peptidase, cysteine peptidase active site, putative, expressed;	7	19.7	0	11.085	15	8.79541e+06	6.25232e+06	6.88941e+06	8.31549e+06	7.60628e+06	7.3585e+06	5.16072e+06	5.25409e+06	3.9936e+06	23.0683	22.576	22.7159	22.9874	22.8588	22.811	22.2991	22.325	21.9293	+	0.0989647	-0.602271	1.071	0.658716
>LOC_Os04g55180.2 protein|hydrolase, alpha/beta fold family domain containing protein, expressed;>LOC_Os04g55180.1 protein|hydrolase, alpha/beta fold family domain containing protein, expressed	LOC_Os04g55180.2;LOC_Os04g55180.1	LOC_Os04g55180.2;LOC_Os04g55180.1	hydrolase, alpha/beta fold family domain containing protein, expressed;	15	51.8	0	245.36	179	1.5825e+08	1.5709e+08	1.4313e+08	1.95189e+08	1.90641e+08	2.0864e+08	2.0327e+08	2.7784e+08	3.2884e+08	27.2376	27.227	27.0927	27.5403	27.5063	27.6364	27.5988	28.0497	28.2928	+	0.375207	0.794638	1.29703	1.73464
>LOC_Os04g55410.1 protein|FGGY family of carbohydrate kinases, putative, expressed	LOC_Os04g55410.1	LOC_Os04g55410.1	FGGY family of carbohydrate kinases, putative, expressed	14	38.8	0	120.37	87	3.1863e+07	2.89711e+07	3.1395e+07	4.74249e+07	3.17279e+07	2.87991e+07	4.4753e+07	4.97178e+07	5.10731e+07	24.9254	24.7881	24.904	25.4991	24.9193	24.7795	25.4155	25.5673	25.6061	+	0.193465	0.657096	1.14351	1.5769
>LOC_Os04g56240.1 protein|lipase, putative, expressed	LOC_Os04g56240.1	LOC_Os04g56240.1	lipase, putative, expressed	13	33.1	0	32.309	49	2.1099e+07	2.5133e+07	1.8574e+07	3.43191e+07	3.57411e+07	3.48301e+07	3.13669e+07	3.19679e+07	3.17971e+07	24.3307	24.5831	24.1468	25.0325	25.0911	25.0538	24.9027	24.9301	24.9224	+	0.705625	0.564908	1.63085	1.47929
>LOC_Os04g56430.1 protein|cysteine-rich receptor-like protein kinase, putative, expressed	LOC_Os04g56430.1	LOC_Os04g56430.1	cysteine-rich receptor-like protein kinase, putative, expressed	11	59.7	0	105.1	147	1.3617e+08	1.1521e+08	1.3456e+08	2.6135e+07	3.45849e+07	2.4877e+07	2.4711e+08	3.21261e+08	1.8442e+08	27.0208	26.7797	27.0037	24.6395	25.0436	24.5683	27.8806	28.2592	27.4584	+	-2.18425	0.931323	0.220026	1.90702
>LOC_Os04g56520.2 protein|alpha-1,4-glucan-protein synthase, putative, expressed;>LOC_Os04g56520.1 protein|alpha-1,4-glucan-protein synthase, putative, expressed	LOC_Os04g56520.2;LOC_Os04g56520.1	LOC_Os04g56520.2;LOC_Os04g56520.1	alpha-1,4-glucan-protein synthase, putative, expressed;	11	43.5	0	111.44	121	9.38921e+07	9.67072e+07	9.05123e+07	4.84879e+07	6.68169e+07	6.11789e+07	6.65179e+07	5.79691e+07	7.47692e+07	26.4845	26.5271	26.4316	25.5311	25.9937	25.8665	25.9872	25.7888	26.1559	+	-0.683951	-0.503755	0.622458	0.705269
>LOC_Os04g56970.2 protein|tubulin/FtsZ domain containing protein, putative, expressed;>LOC_Os04g56970.1 protein|tubulin/FtsZ domain containing protein, putative, expressed	LOC_Os04g56970.2;LOC_Os04g56970.1	LOC_Os04g56970.2;LOC_Os04g56970.1	tubulin/FtsZ domain containing protein, putative, expressed;	8	31.8	0	96.602	39	2.9159e+07	2.12421e+07	2.4347e+07	1.1179e+07	9.68782e+06	9.75811e+06	8.71017e+06	8.99119e+06	7.64232e+06	24.7974	24.3404	24.5372	23.4143	23.2077	23.2182	23.0543	23.1001	22.8656	+	-1.2783	-1.55172	0.412281	0.341103
>LOC_Os04g58200.2 protein|protochlorophyllide reductase A, chloroplast precursor, putative, expressed;>LOC_Os04g58200.1 protein|protochlorophyllide reductase A, chloroplast precursor, putative, expressed;>LOC_Os04g58200.3 protein|protochlorophyllide reduct	LOC_Os04g58200.2;LOC_Os04g58200.1;LOC_Os04g58200.3	LOC_Os04g58200.2;LOC_Os04g58200.1;LOC_Os04g58200.3	protochlorophyllide reductase A, chloroplast precursor, putative, expressed;	35	82.1	0	323.31	918	2.17261e+09	1.7665e+09	1.6706e+09	7.32838e+08	8.86792e+08	8.83969e+08	9.92753e+08	8.38758e+08	7.89022e+08	31.0168	30.7183	30.6377	29.4489	29.724	29.7194	29.8869	29.6437	29.5555	+	-1.16013	-1.09557	0.447474	0.467951
>LOC_Os04g58580.1 protein|phosphomannomutase, putative, expressed;>LOC_Os04g58580.2 protein|phosphomannomutase, putative, expressed	LOC_Os04g58580.1;LOC_Os04g58580.2	LOC_Os04g58580.1;LOC_Os04g58580.2	phosphomannomutase, putative, expressed;	19	75	0	172.07	225	2.1111e+08	1.78341e+08	1.5052e+08	9.76198e+07	1.1373e+08	1.2641e+08	1.097e+08	1.2736e+08	1.0676e+08	27.6534	27.4101	27.1654	26.5407	26.761	26.9135	26.709	26.9243	26.6698	+	-0.671202	-0.641911	0.627983	0.640863
>LOC_Os04g59150.1 protein|peroxidase precursor, putative, expressed;>LOC_Os04g59150.2 protein|peroxidase precursor, putative, expressed	LOC_Os04g59150.1;LOC_Os04g59150.2	LOC_Os04g59150.1;LOC_Os04g59150.2	peroxidase precursor, putative, expressed;	11	34.7	0	54.04	76	5.12341e+07	2.7336e+07	2.48939e+07	6.04681e+07	4.86319e+07	4.0754e+07	6.16792e+07	7.03399e+07	6.02121e+07	25.6106	24.7043	24.5693	25.8497	25.5354	25.2804	25.8783	26.0678	25.8436	+	0.593773	0.968492	1.50919	1.95679
>LOC_Os05g02200.1 protein|cysteine-rich repeat secretory protein 55 precursor, putative, expressed	LOC_Os05g02200.1	LOC_Os05g02200.1	cysteine-rich repeat secretory protein 55 precursor, putative, expressed	8	42.3	0	38.194	79	4.847e+06	1.2092e+07	1.5561e+07	5.75152e+07	4.16719e+07	4.3697e+07	7.80573e+07	5.08329e+07	5.43912e+07	22.2087	23.5276	23.8914	25.7774	25.3126	25.381	26.218	25.5993	25.6969	+	2.28113	2.62884	4.8606	6.18527
>LOC_Os05g04380.1 protein|peroxidase precursor, putative, expressed;>LOC_Os05g04380.2 protein|peroxidase precursor, putative, expressed	LOC_Os05g04380.1;LOC_Os05g04380.2	LOC_Os05g04380.1;LOC_Os05g04380.2	peroxidase precursor, putative, expressed;	12	50	0	66.152	91	4.5113e+07	3.3628e+07	3.41369e+07	5.62099e+07	6.47852e+07	5.37108e+07	5.0514e+07	4.24841e+07	3.94029e+07	25.427	25.0032	25.0248	25.7443	25.9492	25.6787	25.5902	25.3404	25.2318	+	0.639053	0.235788	1.55731	1.17755
>LOC_Os05g05680.1 protein|1-aminocyclopropane-1-carboxylate oxidase, putative, expressed;>LOC_Os05g05670.1 protein|1-aminocyclopropane-1-carboxylate oxidase, putative, expressed	LOC_Os05g05680.1;LOC_Os05g05670.1	LOC_Os05g05680.1;LOC_Os05g05670.1	1-aminocyclopropane-1-carboxylate oxidase, putative, expressed;	8	26.9	0	29.366	35	1.3038e+07	1.4289e+07	1.7421e+07	1.98031e+07	2.7205e+07	2.4566e+07	2.2332e+07	3.6362e+07	3.4331e+07	23.6362	23.7684	24.0543	24.2392	24.6974	24.5502	24.4126	25.1159	25.033	+	0.675933	1.0342	1.59763	2.04798
>LOC_Os05g07060.1 protein|fasciclin domain containing protein, expressed	LOC_Os05g07060.1	LOC_Os05g07060.1	fasciclin domain containing protein, expressed	7	32.7	0	128.18	53	5.74272e+07	7.84788e+07	1.0032e+08	4.67661e+07	2.88911e+07	2.11089e+07	1.77199e+07	3.30679e+07	2.8871e+07	25.7752	26.2258	26.58	25.479	24.7841	24.3314	24.0789	24.9789	24.7831	+	-1.32888	-1.58005	0.398077	0.334471
>LOC_Os05g07130.2 protein|6PF-2-K/Fru-2,6-P2ASE liver isozyme, putative, expressed;>LOC_Os05g07130.1 protein|6PF-2-K/Fru-2,6-P2ASE liver isozyme, putative, expressed	LOC_Os05g07130.2;LOC_Os05g07130.1;LOC_Os03g18310.1;LOC_Os03g18310.2;LOC_Os03g18310.3	LOC_Os05g07130.2;LOC_Os05g07130.1	6PF-2-K/Fru-2,6-P2ASE liver isozyme, putative, expressed;	20	36.3	0	93.431	97	3.33499e+07	3.24229e+07	3.51899e+07	3.8715e+07	6.03939e+07	6.12238e+07	4.5569e+07	5.22888e+07	6.01078e+07	24.9912	24.9505	25.0687	25.2064	25.8479	25.8676	25.4415	25.64	25.841	+	0.637175	0.637415	1.55528	1.55554
>LOC_Os05g09490.2 protein|peptidase, T1 family, putative, expressed;>LOC_Os05g09490.1 protein|peptidase, T1 family, putative, expressed	LOC_Os05g09490.2;LOC_Os05g09490.1	LOC_Os05g09490.2;LOC_Os05g09490.1	peptidase, T1 family, putative, expressed;	4	16.2	0	5.3099	10	2.7403e+06	1.6906e+06	1.4546e+06	1.014e+07	1.0135e+07	8.56149e+06	8.21557e+06	2.7088e+06	5.56299e+06	21.3859	20.6891	20.4722	23.2736	23.2728	23.0294	22.9699	21.3692	22.4074	+	2.34288	1.3998	5.07313	2.63865
>LOC_Os05g09500.1 protein|hexokinase, putative, expressed	LOC_Os05g09500.1;LOC_Os01g09460.1	LOC_Os05g09500.1	hexokinase, putative, expressed	9	35.6	0	61.153	39	2.6215e+07	1.7913e+07	1.6346e+07	7.07682e+06	9.28957e+06	8.43508e+06	1.0156e+07	5.97998e+06	6.07949e+06	24.6439	24.0945	23.9624	22.7547	23.1472	23.008	23.2758	22.5117	22.5355	+	-1.26367	-1.45925	0.416484	0.363681
>LOC_Os05g09740.1 protein|HAD superfamily phosphatase, putative, expressed	LOC_Os05g09740.1	LOC_Os05g09740.1	HAD superfamily phosphatase, putative, expressed	3	23.9	0	20.492	20	2.2082e+07	2.018e+07	1.6001e+07	902671	2.6009e+06	1.9773e+06	833949	2.2116e+06	580501	24.3964	24.2664	23.9317	19.7838	21.3106	20.9151	19.6696	21.0767	19.1469	+	-3.52831	-4.23375	0.0866708	0.0531513
>LOC_Os05g10210.1 protein|HAD superfamily phosphatase, putative, expressed	LOC_Os05g10210.1;LOC_Os05g09724.1	LOC_Os05g10210.1	HAD superfamily phosphatase, putative, expressed	7	41.1	0	41.971	49	9.28527e+07	4.3113e+07	4.8198e+07	6.25492e+06	3.24981e+07	2.4111e+07	1.39978e+06	9.85688e+06	6.85512e+06	26.4684	25.3616	25.5225	22.5766	24.9538	24.5232	20.4168	23.2327	22.7087	+	-1.76631	-3.66477	0.293959	0.0788486
>LOC_Os05g11910.1 protein|GDSL-like lipase/acylhydrolase, putative, expressed	LOC_Os05g11910.1	LOC_Os05g11910.1	GDSL-like lipase/acylhydrolase, putative, expressed	8	29.9	0	36.056	29	2.4386e+07	2.11269e+07	2.10081e+07	5.13068e+06	1.1519e+07	9.46539e+06	5.88361e+06	1.0419e+07	9.10079e+06	24.5395	24.3326	24.3244	22.2907	23.4575	23.1742	22.4883	23.3127	23.1176	+	-1.4247	-1.42601	0.372497	0.372159
>LOC_Os05g16740.1 protein|SHR5-receptor-like kinase, putative, expressed	LOC_Os05g16740.1	LOC_Os05g16740.1	SHR5-receptor-like kinase, putative, expressed	3	6.6	0	7.8147	8	741260	633981	1.7013e+06	7.4434e+06	1.8881e+06	2.429e+06	2.5933e+06	6.127e+06	6.36942e+06	19.4996	19.2741	20.6982	22.8275	20.8485	21.2119	21.3064	22.5467	22.6027	+	1.80535	2.32798	3.49515	5.02101
>LOC_Os05g23420.1 protein|sugar porter, putative, expressed	LOC_Os05g23420.1	LOC_Os05g23420.1	sugar porter, putative, expressed	5	13.3	0	10.736	17	4.97519e+06	4.24099e+06	4.81869e+06	2.38089e+06	3.09741e+06	2.26649e+06	5.17099e+06	3.53459e+06	3.8816e+06	22.2463	22.016	22.2002	21.1831	21.5626	21.112	22.302	21.7531	21.8882	+	-0.868258	-0.173054	0.547808	0.886963
>LOC_Os05g25210.1 protein|expressed protein	LOC_Os05g25210.1	LOC_Os05g25210.1	expressed protein	9	24.6	0	21.851	44	4.36491e+06	6.7445e+06	9.73953e+06	9.30258e+06	8.47123e+06	9.82482e+06	1.3297e+07	1.0902e+07	1.3764e+07	22.0575	22.6853	23.2154	23.1492	23.0141	23.228	23.6646	23.3781	23.7144	+	0.477707	0.932956	1.39253	1.90918
>LOC_Os05g30970.1 protein|copine, putative, expressed	LOC_Os05g30970.1	LOC_Os05g30970.1	copine, putative, expressed	2	5.2	0	5.1124	7	896038	777574	931871	1.0217e+06	1.87989e+06	1.6556e+06	1.7744e+06	2.1794e+06	2.4833e+06	19.7732	19.5686	19.8298	19.9625	20.8422	20.6589	20.7589	21.0555	21.2438	+	0.76403	1.29554	1.69823	2.4547
>LOC_Os05g32140.1 protein|NAD dependent epimerase/dehydratase family protein, putative, expressed	LOC_Os05g32140.1	LOC_Os05g32140.1	NAD dependent epimerase/dehydratase family protein, putative, expressed	29	68.7	0	323.31	448	7.39651e+08	6.87998e+08	6.41752e+08	5.1588e+08	5.45291e+08	5.0248e+08	5.05659e+08	4.1196e+08	3.95779e+08	29.4623	29.3578	29.2574	28.9425	29.0224	28.9045	28.9136	28.6179	28.5601	+	-0.402713	-0.661964	0.756435	0.632017
>LOC_Os05g32500.1 protein|expressed protein	LOC_Os05g32500.1;LOC_Os05g32500.2	LOC_Os05g32500.1	expressed protein	3	6.2	0	10.814	6	1.5393e+06	5.01699e+06	4.0389e+06	810352	1.0652e+06	615338	571000	1.0411e+06	960869	20.5538	22.2584	21.9455	19.6282	20.0227	19.231	19.1231	19.9897	19.874	+	-1.95862	-1.92366	0.257274	0.263585
>LOC_Os05g33570.1 protein|pyruvate, phosphate dikinase, chloroplast precursor, putative, expressed;>LOC_Os05g33570.2 protein|pyruvate, phosphate dikinase, chloroplast precursor, putative, expressed	LOC_Os05g33570.1;LOC_Os05g33570.2	LOC_Os05g33570.1;LOC_Os05g33570.2	pyruvate, phosphate dikinase, chloroplast precursor, putative, expressed;	47	71	0	323.31	738	3.35389e+08	5.95229e+08	6.0758e+08	9.68737e+08	6.04761e+08	6.548e+08	1.1333e+09	1.084e+09	1.307e+09	28.3213	29.1489	29.1785	29.8515	29.1718	29.2865	30.0779	30.0137	30.2836	+	0.553722	1.24219	1.46787	2.36558
>LOC_Os05g33620.1 protein|expressed protein	LOC_Os05g33620.1	LOC_Os05g33620.1	expressed protein	4	24.1	0	18.722	12	190030	1.8631e+06	924831	4.7325e+06	6.66212e+06	8.04929e+06	1.7035e+06	2.5118e+06	3.1978e+06	17.5359	20.8293	19.8188	22.1742	22.6675	22.9404	20.7001	21.2603	21.6087	+	3.19939	1.79501	9.18573	3.47019
>LOC_Os05g33840.1 protein|transketolase, putative, expressed	LOC_Os05g33840.1	LOC_Os05g33840.1	transketolase, putative, expressed	7	16.9	0	53.219	75	3.3527e+07	4.34321e+07	3.6816e+07	2.4324e+07	2.29579e+07	2.3579e+07	3.2943e+07	3.01409e+07	2.2242e+07	24.9988	25.3723	25.1338	24.5359	24.4525	24.491	24.9735	24.8452	24.4068	+	-0.675178	-0.426476	0.626255	0.744077
>LOC_Os05g34320.2 protein|beta-hexosaminidase precursor, putative, expressed;>LOC_Os05g34320.1 protein|beta-hexosaminidase precursor, putative, expressed;>LOC_Os05g34320.3 protein|beta-hexosaminidase precursor, putative, expressed	LOC_Os05g34320.2;LOC_Os05g34320.1;LOC_Os05g34320.3;LOC_Os01g66700.1	LOC_Os05g34320.2;LOC_Os05g34320.1;LOC_Os05g34320.3	beta-hexosaminidase precursor, putative, expressed;	18	36.5	0	78.507	99	1.1872e+08	1.0274e+08	1.0672e+08	9.92092e+07	7.81358e+07	6.9501e+07	7.07869e+07	6.32617e+07	7.41087e+07	26.823	26.6144	26.6693	26.564	26.2195	26.0505	26.077	25.9148	26.1431	+	-0.424229	-0.657235	0.745237	0.634092
>LOC_Os05g36270.1 protein|fructose-1,6-bisphosphatase, putative, expressed;>LOC_Os05g36270.2 protein|fructose-1,6-bisphosphatase, putative, expressed;>LOC_Os05g36270.3 protein|fructose-1,6-bisphosphatase, putative, expressed	LOC_Os05g36270.1;LOC_Os05g36270.2;LOC_Os05g36270.3	LOC_Os05g36270.1;LOC_Os05g36270.2;LOC_Os05g36270.3	fructose-1,6-bisphosphatase, putative, expressed;	7	40.8	0	34.997	21	1.0273e+07	9.081e+06	1.2044e+07	5.5928e+06	7.63332e+06	5.58839e+06	1.304e+07	1.0199e+07	7.61699e+06	23.2923	23.1144	23.5218	22.4151	22.8639	22.414	23.6364	23.2819	22.8608	+	-0.745188	-0.0498091	0.59659	0.966064
>LOC_Os05g38230.2 protein|oxidoreductase, aldo/keto reductase family protein, putative, expressed;>LOC_Os05g38230.1 protein|oxidoreductase, aldo/keto reductase family protein, putative, expressed;>LOC_Os05g38230.3 protein|oxidoreductase, aldo/keto reductas	LOC_Os05g38230.2;LOC_Os05g38230.1;LOC_Os05g38230.3	LOC_Os05g38230.2;LOC_Os05g38230.1;LOC_Os05g38230.3	oxidoreductase, aldo/keto reductase family protein, putative, expressed;	20	82.5	0	312.22	308	4.90219e+08	2.6155e+08	2.749e+08	2.2286e+08	2.6727e+08	2.46741e+08	1.5711e+08	1.9775e+08	1.9073e+08	28.8688	27.9625	28.0343	27.7316	27.9937	27.8784	27.2272	27.5591	27.507	+	-0.420666	-0.85748	0.74708	0.551916
>LOC_Os05g40270.8 protein|expressed protein;>LOC_Os05g40270.5 protein|expressed protein;>LOC_Os05g40270.4 protein|expressed protein;>LOC_Os05g40270.3 protein|expressed protein;>LOC_Os05g40270.2 protein|expressed protein;>LOC_Os05g40270.1 protein|expressed	LOC_Os05g40270.8;LOC_Os05g40270.5;LOC_Os05g40270.4;LOC_Os05g40270.3;LOC_Os05g40270.2;LOC_Os05g40270.1;LOC_Os05g40270.7;LOC_Os05g40270.6;LOC_Os05g40270.12;LOC_Os05g40270.9;LOC_Os05g40270.10;LOC_Os01g49529.3;LOC_Os08g04420.2;LOC_Os08g04420.1;LOC_Os12g37570.2;LOC_Os01g04450.1;LOC_Os01g04409.1;LOC_Os05g47770.1;LOC_Os01g49529.2;LOC_Os01g49529.1;LOC_Os03g12470.1;LOC_Os12g37570.1	LOC_Os05g40270.8;LOC_Os05g40270.5;LOC_Os05g40270.4;LOC_Os05g40270.3;LOC_Os05g40270.2;LOC_Os05g40270.1;LOC_Os05g40270.7;LOC_Os05g40270.6;LOC_Os05g40270.12;LOC_Os05g40270.9	expressed protein;	9	22.1	0	32.781	29	6.18071e+06	7.15768e+06	1.0443e+07	1.0152e+07	4.74481e+06	8.7366e+06	1.8175e+07	1.7859e+07	2.1157e+07	22.5593	22.7711	23.316	23.2753	22.1779	23.0586	24.1154	24.0902	24.3346	+	-0.0448729	1.29793	0.969375	2.45876
>LOC_Os05g40420.1 protein|2,3-bisphosphoglycerate-independent phosphoglycerate mutase, putative, expressed;>LOC_Os05g40420.2 protein|2,3-bisphosphoglycerate-independent phosphoglycerate mutase, putative, expressed;>LOC_Os05g40420.3 protein|2,3-bisphosphogl	LOC_Os05g40420.1;LOC_Os05g40420.2;LOC_Os05g40420.3;LOC_Os03g21260.1	LOC_Os05g40420.1;LOC_Os05g40420.2;LOC_Os05g40420.3	2,3-bisphosphoglycerate-independent phosphoglycerate mutase, putative, expressed;	22	74.8	0	223.71	172	2.0425e+08	2.4286e+08	2.427e+08	1.6322e+08	1.1314e+08	1.1881e+08	1.0151e+08	9.12253e+07	1.3166e+08	27.6058	27.8556	27.8546	27.2822	26.7535	26.8241	26.597	26.4429	26.9722	+	-0.818684	-1.10123	0.566959	0.466119
>LOC_Os05g41440.1 protein|cytochrome P450, putative, expressed;>LOC_Os05g41440.2 protein|cytochrome P450, putative, expressed	LOC_Os05g41440.1;LOC_Os05g41440.2;LOC_Os10g12080.1	LOC_Os05g41440.1;LOC_Os05g41440.2	cytochrome P450, putative, expressed;	10	24.2	0	26.836	57	9.55921e+06	1.2757e+07	1.1333e+07	7.84678e+06	5.11879e+06	7.55709e+06	9.2877e+06	8.99923e+06	8.98969e+06	23.1885	23.6048	23.434	22.9037	22.2874	22.8494	23.1469	23.1014	23.0998	+	-0.728941	-0.293058	0.603347	0.81617
>LOC_Os05g42060.1 protein|UDP-glucoronosyl/UDP-glucosyl transferase, putative, expressed	LOC_Os05g42060.1	LOC_Os05g42060.1	UDP-glucoronosyl/UDP-glucosyl transferase, putative, expressed	5	16.2	0	10.312	15	8.47317e+06	1.017e+07	9.88281e+06	9.05002e+06	9.57088e+06	9.16841e+06	7.25372e+06	5.2655e+06	6.36858e+06	23.0145	23.2778	23.2365	23.1095	23.1902	23.1282	22.7903	22.3281	22.6025	+	-0.0336107	-0.602604	0.976972	0.658564
>LOC_Os05g44050.1 protein|ras-related protein, putative, expressed	LOC_Os05g44050.1	LOC_Os05g44050.1	ras-related protein, putative, expressed	2	51	0	45.155	70	8.55592e+07	7.36208e+07	7.09279e+07	6.08258e+07	5.10572e+07	5.1584e+07	3.8182e+07	6.3477e+07	4.95651e+07	26.3504	26.1336	26.0799	25.8582	25.6056	25.6204	25.1864	25.9197	25.5628	+	-0.493223	-0.631647	0.710436	0.645439
>LOC_Os05g44130.1 protein|gamma-glutamyl hydrolase precursor, putative, expressed;>LOC_Os05g44130.3 protein|gamma-glutamyl hydrolase precursor, putative, expressed;>LOC_Os05g44130.2 protein|gamma-glutamyl hydrolase precursor, putative, expressed	LOC_Os05g44130.1;LOC_Os05g44130.3;LOC_Os05g44130.2	LOC_Os05g44130.1;LOC_Os05g44130.3;LOC_Os05g44130.2	gamma-glutamyl hydrolase precursor, putative, expressed;	9	47.8	0	152.63	85	7.2973e+07	8.05449e+07	7.672e+07	5.27011e+07	6.17108e+07	6.03621e+07	4.6531e+07	4.83801e+07	5.02772e+07	26.1209	26.2633	26.1931	25.6513	25.879	25.8471	25.4717	25.5279	25.5834	+	-0.399921	-0.664753	0.7579	0.630797
>LOC_Os05g45660.2 protein|plasminogen activator inhibitor 1 RNA-binding protein, putative, expressed	LOC_Os05g45660.2	LOC_Os05g45660.2	plasminogen activator inhibitor 1 RNA-binding protein, putative, expressed	11	40.2	0	53.165	46	1.72961e+07	1.3349e+07	1.79e+07	2.81151e+07	4.4306e+07	4.70389e+07	2.33309e+07	2.3686e+07	2.3646e+07	24.0439	23.6702	24.0935	24.7448	25.401	25.4873	24.4757	24.4975	24.4951	+	1.27519	0.553582	2.42031	1.46773
>LOC_Os05g47560.1 protein|serine/threonine-protein kinase SNT7, chloroplast precursor, putative, expressed	LOC_Os05g47560.1	LOC_Os05g47560.1	serine/threonine-protein kinase SNT7, chloroplast precursor, putative, expressed	22	46.5	0	150.12	159	1.1401e+08	1.1011e+08	1.1786e+08	1.4558e+08	1.0357e+08	1.106e+08	2.32639e+08	1.4972e+08	1.9632e+08	26.7646	26.7144	26.8125	27.1172	26.626	26.7208	27.7935	27.1577	27.5486	+	0.0575301	0.736131	1.04068	1.6657
>LOC_Os05g48450.6 protein|aminotransferase domain containing protein, putative, expressed;>LOC_Os05g48450.5 protein|aminotransferase domain containing protein, putative, expressed;>LOC_Os05g48450.4 protein|aminotransferase domain containing protein, putati	LOC_Os05g48450.6;LOC_Os05g48450.5;LOC_Os05g48450.4;LOC_Os05g48450.3;LOC_Os05g48450.2;LOC_Os05g48450.1;LOC_Os10g40200.1;LOC_Os03g01600.1	LOC_Os05g48450.6;LOC_Os05g48450.5;LOC_Os05g48450.4;LOC_Os05g48450.3;LOC_Os05g48450.2;LOC_Os05g48450.1;LOC_Os10g40200.1	aminotransferase domain containing protein, putative, expressed;	10	21.8	0	28.434	56	7.67722e+07	7.50792e+07	7.00232e+07	5.6273e+07	4.4207e+07	3.7671e+07	3.7504e+07	4.41151e+07	4.47511e+07	26.1941	26.1619	26.0613	25.7459	25.3978	25.1669	25.1605	25.3948	25.4154	+	-0.702215	-0.815528	0.614628	0.568201
>LOC_Os05g48750.1 protein|3-deoxy-manno-octulosonate cytidylyltransferase, putative, expressed	LOC_Os05g48750.1	LOC_Os05g48750.1	3-deoxy-manno-octulosonate cytidylyltransferase, putative, expressed	5	21.9	0	14.386	21	4.05711e+06	4.0662e+06	4.80229e+06	5.21039e+06	6.10111e+06	6.54291e+06	1.0531e+07	9.24057e+06	1.0682e+07	21.952	21.9552	22.1953	22.313	22.5406	22.6415	23.3281	23.1395	23.3487	+	0.46418	1.23794	1.37953	2.35861
>LOC_Os05g49610.1 protein|ubiquitin carboxyl-terminal hydrolase, family 1, putative, expressed	LOC_Os05g49610.1	LOC_Os05g49610.1	ubiquitin carboxyl-terminal hydrolase, family 1, putative, expressed	3	7.1	0	7.6081	6	2.7256e+06	2.8309e+06	2.418e+06	2.76859e+06	1.73441e+06	1.445e+06	1.20033e+06	707416	1.4464e+06	21.3781	21.4328	21.2054	21.4007	20.726	20.4626	20.195	19.4322	20.464	+	-0.475662	-1.30837	0.719137	0.403776
>LOC_Os05g49760.1 protein|dehydrogenase, putative, expressed	LOC_Os05g49760.1	LOC_Os05g49760.1	dehydrogenase, putative, expressed	3	46.8	0	11.057	7	1.7485e+06	3.18729e+06	4.02981e+06	920291	437405	920412	1.1907e+06	1.1458e+06	969869	20.7377	21.6039	21.9423	19.8117	18.7386	19.8119	20.1834	20.1279	19.8874	+	-1.97387	-1.36171	0.254569	0.389121
>LOC_Os05g49800.1 protein|ketol-acid reductoisomerase, chloroplast precursor, putative, expressed	LOC_Os05g49800.1	LOC_Os05g49800.1	ketol-acid reductoisomerase, chloroplast precursor, putative, expressed	19	68.9	0	323.31	700	2.1741e+09	2.44899e+09	2.6138e+09	1.3843e+09	1.5428e+09	1.5718e+09	1.4925e+09	1.2657e+09	1.2697e+09	31.0178	31.1895	31.2835	30.3665	30.5229	30.5498	30.4751	30.2373	30.2418	+	-0.683877	-0.845535	0.62249	0.556505
>LOC_Os05g51420.7 protein|hypersensitive-induced response protein, putative, expressed;>LOC_Os05g51420.6 protein|hypersensitive-induced response protein, putative, expressed;>LOC_Os05g51420.5 protein|hypersensitive-induced response protein, putative, expre	LOC_Os05g51420.7;LOC_Os05g51420.6;LOC_Os05g51420.5;LOC_Os05g51420.4;LOC_Os05g51420.3;LOC_Os05g51420.2;LOC_Os05g51420.1;LOC_Os10g32700.1	LOC_Os05g51420.7;LOC_Os05g51420.6;LOC_Os05g51420.5;LOC_Os05g51420.4;LOC_Os05g51420.3;LOC_Os05g51420.2;LOC_Os05g51420.1	hypersensitive-induced response protein, putative, expressed;	8	50.3	0	67.08	106	2.47619e+07	4.93251e+07	4.84909e+07	5.53949e+07	6.31929e+07	7.37602e+07	7.10898e+07	6.746e+07	8.36899e+07	24.5616	25.5558	25.5312	25.7233	25.9133	26.1363	26.0831	26.0075	26.3185	+	0.708065	0.92019	1.63361	1.89236
>LOC_Os06g01390.1 protein|acyl-coenzyme A oxidase 1.2, peroxisomal, putative, expressed	LOC_Os06g01390.1	LOC_Os06g01390.1	acyl-coenzyme A oxidase 1.2, peroxisomal, putative, expressed	28	57.2	0	323.31	339	2.99809e+08	2.9907e+08	2.73709e+08	2.0672e+08	1.6918e+08	2.10369e+08	2.1524e+08	1.8361e+08	1.8259e+08	28.1595	28.1559	28.0281	27.6231	27.334	27.6484	27.6814	27.4521	27.444	+	-0.579338	-0.58866	0.669271	0.66496
>LOC_Os06g01950.1 protein|phosphoglycerate mutase, putative, expressed	LOC_Os06g01950.1	LOC_Os06g01950.1	phosphoglycerate mutase, putative, expressed	3	11.3	0	4.7138	17	2.8353e+06	1.9594e+06	2.6399e+06	5.01608e+06	4.03501e+06	3.99571e+06	3.26939e+06	3.0404e+06	4.69802e+06	21.4351	20.902	21.332	22.2581	21.9441	21.93	21.6406	21.5358	22.1636	+	0.821062	0.556979	1.76671	1.47119
>LOC_Os06g02380.2 protein|T-complex protein, putative, expressed;>LOC_Os06g02380.1 protein|T-complex protein, putative, expressed	LOC_Os06g02380.2;LOC_Os06g02380.1	LOC_Os06g02380.2;LOC_Os06g02380.1	T-complex protein, putative, expressed;	53	85.5	0	323.31	2601	1.3246e+10	1.0807e+10	1.0514e+10	8.27453e+09	6.78829e+09	7.76248e+09	6.88682e+09	5.09498e+09	4.96959e+09	33.6248	33.3312	33.2916	32.946	32.6604	32.8539	32.6812	32.2464	32.2105	+	-0.59579	-1.03652	0.661682	0.487501
>LOC_Os06g02420.1 protein|ATOZI1, putative, expressed	LOC_Os06g02420.1	LOC_Os06g02420.1	ATOZI1, putative, expressed	2	29.1	0	4.3431	12	8.21438e+06	5.37909e+06	5.82671e+06	1.426e+07	1.2549e+07	1.1332e+07	2.74729e+06	6.55021e+06	5.67351e+06	22.9697	22.3589	22.4743	23.7655	23.5811	23.4339	21.3896	22.6431	22.4358	+	0.992512	-0.444801	1.98965	0.734685
>LOC_Os06g04620.1 protein|GDP-mannose 4,6 dehydratase 2, putative, expressed	LOC_Os06g04620.1	LOC_Os06g04620.1	GDP-mannose 4,6 dehydratase 2, putative, expressed	4	12.3	0	8.1497	23	4.6274e+06	3.2491e+06	3.32889e+06	4.45249e+06	3.6583e+06	3.42649e+06	2.29259e+06	2.2472e+06	2.52559e+06	22.1418	21.6316	21.6666	22.0862	21.8027	21.7083	21.1286	21.0997	21.2682	+	0.0524114	-0.64785	1.037	0.638231
>LOC_Os06g05350.1 protein|whirly transcription factor domain containing protein, expressed	LOC_Os06g05350.1	LOC_Os06g05350.1	whirly transcription factor domain containing protein, expressed	7	32.7	0	24.262	56	3.88599e+07	3.3861e+07	3.423e+07	1.9023e+07	2.5073e+07	2.88061e+07	1.4677e+07	1.386e+07	2.33149e+07	25.2118	25.0131	25.0288	24.1812	24.5796	24.7799	23.8071	23.7244	24.4748	+	-0.570974	-1.08248	0.673162	0.472218
>LOC_Os06g06280.2 protein|galactosyltransferase family protein, putative, expressed;>LOC_Os06g06280.1 protein|galactosyltransferase family protein, putative, expressed	LOC_Os06g06280.2;LOC_Os06g06280.1	LOC_Os06g06280.2;LOC_Os06g06280.1	galactosyltransferase family protein, putative, expressed;	2	4.7	0.0023024	2.7822	3	1.0693e+06	1.1886e+06	962242	666812	701960	736400	496616	757302	768961	20.0282	20.1808	19.876	19.3469	19.421	19.4901	18.9218	19.5305	19.5526	+	-0.609009	-0.693426	0.655647	0.618384
>LOC_Os06g06980.1 protein|caffeoyl-CoA O-methyltransferase, putative, expressed	LOC_Os06g06980.1	LOC_Os06g06980.1	caffeoyl-CoA O-methyltransferase, putative, expressed	5	38.5	0	56.041	26	3.4066e+07	2.7973e+07	2.3093e+07	1.4555e+07	2.12421e+07	1.3038e+07	1.4854e+07	1.8142e+07	1.8282e+07	25.0218	24.7375	24.461	23.795	24.3404	23.6362	23.8243	24.1128	24.1239	+	-0.816222	-0.719738	0.567927	0.607208
>LOC_Os06g07140.1 protein|peptidase, T1 family, putative, expressed;>LOC_Os06g07978.1 protein|peptidase, T1 family, putative, expressed;>LOC_Os06g07878.1 protein|peptidase, T1 family, putative, expressed	LOC_Os06g07140.1;LOC_Os06g07978.1;LOC_Os06g07878.1;LOC_Os07g28590.1	LOC_Os06g07140.1;LOC_Os06g07978.1;LOC_Os06g07878.1	peptidase, T1 family, putative, expressed;	4	25.2	0	13.904	15	5.154e+06	3.10379e+06	3.21269e+06	7.39762e+06	9.90537e+06	1.0293e+07	4.01679e+06	5.50069e+06	3.68811e+06	22.2973	21.5656	21.6153	22.8186	23.2398	23.2952	21.9376	22.3912	21.8145	+	1.29178	0.221675	2.44831	1.16609
>LOC_Os06g07960.1 protein|cystathionine gamma-synthase, putative, expressed;>LOC_Os06g07860.1 protein|cystathionine gamma-synthase, putative, expressed	LOC_Os06g07960.1;LOC_Os06g07860.1	LOC_Os06g07960.1;LOC_Os06g07860.1	cystathionine gamma-synthase, putative, expressed;	14	43.6	0	50.141	96	8.59229e+07	6.33539e+07	6.16621e+07	5.80262e+07	4.62721e+07	3.8008e+07	3.29691e+07	3.82451e+07	3.2207e+07	26.3565	25.9169	25.8779	25.7902	25.4636	25.1798	24.9746	25.1888	24.9409	+	-0.572573	-1.0157	0.672416	0.494588
>LOC_Os06g08080.1 protein|inorganic H+ pyrophosphatase, putative, expressed	LOC_Os06g08080.1	LOC_Os06g08080.1	inorganic H+ pyrophosphatase, putative, expressed	6	26.1	0	127.61	215	3.7723e+08	4.6647e+08	3.58309e+08	1.9989e+08	2.25091e+08	2.3364e+08	3.44049e+08	2.8542e+08	2.74561e+08	28.4909	28.7972	28.4166	27.5746	27.7459	27.7997	28.358	28.0885	28.0326	+	-0.861481	-0.408537	0.550387	0.753387
>LOC_Os06g08090.2 protein|heparanase-like protein precursor, putative, expressed;>LOC_Os06g08090.1 protein|heparanase-like protein precursor, putative, expressed	LOC_Os06g08090.2;LOC_Os06g08090.1;LOC_Os02g55870.1	LOC_Os06g08090.2;LOC_Os06g08090.1	heparanase-like protein precursor, putative, expressed;	15	44.6	0	131.19	99	8.33478e+07	9.96592e+07	7.83598e+07	7.5926e+07	7.2333e+07	6.057e+07	4.75991e+07	5.85859e+07	5.86672e+07	26.3126	26.5705	26.2236	26.1781	26.1081	25.8521	25.5044	25.8041	25.806	+	-0.322805	-0.664077	0.799514	0.631093
>LOC_Os06g09610.2 protein|peroxiredoxin, putative, expressed;>LOC_Os06g09610.1 protein|peroxiredoxin, putative, expressed	LOC_Os06g09610.2;LOC_Os06g09610.1	LOC_Os06g09610.2;LOC_Os06g09610.1	peroxiredoxin, putative, expressed;	20	60.4	0	323.31	409	5.79029e+08	6.5412e+08	7.19949e+08	1.1993e+09	1.0559e+09	1.2785e+09	8.1966e+08	9.0843e+08	8.79282e+08	29.1091	29.285	29.4233	30.1595	29.9758	30.2518	29.6105	29.7588	29.7117	+	0.856604	0.421212	1.81077	1.33905
>LOC_Os06g10890.2 protein|sterol carrier protein-2, putative, expressed;>LOC_Os06g10890.1 protein|sterol carrier protein-2, putative, expressed	LOC_Os06g10890.2;LOC_Os06g10890.1	LOC_Os06g10890.2;LOC_Os06g10890.1	sterol carrier protein-2, putative, expressed;	7	60.4	0	24.724	52	2.97519e+07	2.2529e+07	2.89269e+07	1.7036e+07	1.9883e+07	1.92139e+07	1.2716e+07	1.2498e+07	1.6442e+07	24.8265	24.4253	24.7859	24.0221	24.245	24.1957	23.6001	23.5752	23.9709	+	-0.524969	-0.963819	0.694974	0.512698
>LOC_Os06g11020.1 protein|tic22-like family domain containing protein, expressed;>LOC_Os06g11020.2 protein|tic22-like family domain containing protein, expressed	LOC_Os06g11020.1;LOC_Os06g11020.2	LOC_Os06g11020.1;LOC_Os06g11020.2	tic22-like family domain containing protein, expressed;	6	36.6	0	14.266	41	2.1383e+07	2.19291e+07	1.7788e+07	2.1575e+07	2.6015e+07	2.2824e+07	1.0971e+07	1.6253e+07	1.3678e+07	24.35	24.3863	24.0844	24.3629	24.6328	24.4441	23.3872	23.9542	23.7053	+	0.20635	-0.591316	1.15377	0.663737
>LOC_Os06g15420.1 protein|asparagine synthetase, putative, expressed	LOC_Os06g15420.1	LOC_Os06g15420.1	asparagine synthetase, putative, expressed	10	24.2	0	33.543	48	1.83851e+07	1.7605e+07	1.7252e+07	8.86777e+06	1.251e+07	1.1504e+07	1.9484e+07	1.5378e+07	1.5029e+07	24.132	24.0695	24.0403	23.0801	23.5766	23.4556	24.2158	23.8744	23.8412	+	-0.709805	-0.103458	0.611403	0.930799
>LOC_Os06g17840.1 protein|expressed protein	LOC_Os06g17840.1	LOC_Os06g17840.1	expressed protein	4	3.5	0	11.204	12	1.0927e+06	1.1501e+06	589642	1.3495e+06	2.0638e+06	1.6896e+06	4.26419e+06	1.9644e+06	2.63511e+06	20.0595	20.1333	19.1695	20.364	20.9769	20.6883	22.0238	20.9057	21.3294	+	0.888948	1.63222	1.85183	3.09989
>LOC_Os06g18010.1 protein|UDP-glucoronosyl and UDP-glucosyl transferase domain containing protein, expressed	LOC_Os06g18010.1;LOC_Os06g18140.1	LOC_Os06g18010.1	UDP-glucoronosyl and UDP-glucosyl transferase domain containing protein, expressed	11	39.3	0	280.54	122	2.69861e+08	2.408e+08	2.68519e+08	1.2452e+08	1.7372e+08	1.6767e+08	1.0385e+08	1.1304e+08	1.2368e+08	28.0076	27.8433	28.0005	26.8918	27.3722	27.321	26.6299	26.7523	26.882	+	-0.755436	-1.19571	0.592367	0.436572
>LOC_Os06g18670.1 protein|anthocyanidin 3-O-glucosyltransferase, putative, expressed	LOC_Os06g18670.1	LOC_Os06g18670.1	anthocyanidin 3-O-glucosyltransferase, putative, expressed	18	49.1	0	323.31	284	5.94949e+08	8.74431e+08	6.82981e+08	3.59541e+08	4.5476e+08	4.37001e+08	3.31001e+08	3.17779e+08	3.59409e+08	29.1482	29.7038	29.3473	28.4216	28.7605	28.7031	28.3023	28.2434	28.4211	+	-0.771354	-1.07749	0.585867	0.473853
>LOC_Os06g18780.1 protein|transposon protein, putative, CACTA, En/Spm sub-class, expressed	LOC_Os06g18780.1	LOC_Os06g18780.1	transposon protein, putative, CACTA, En/Spm sub-class, expressed	5	4.2	0	28.287	28	3.67681e+07	3.9314e+07	4.4735e+07	8.72141e+06	1.9918e+07	1.8426e+07	6.88569e+06	1.4908e+07	1.357e+07	25.1319	25.2285	25.4149	23.0561	24.2476	24.1352	22.7152	23.8296	23.6939	+	-1.44548	-1.84557	0.367169	0.278245
>LOC_Os06g18790.1 protein|anthocyanidin 3-O-glucosyltransferase, putative, expressed	LOC_Os06g18790.1	LOC_Os06g18790.1	anthocyanidin 3-O-glucosyltransferase, putative, expressed	7	33.1	0	21.878	23	1.7429e+07	3.26339e+07	1.7708e+07	901345	5.77e+06	4.1941e+06	1.68249e+06	2.5537e+06	2.48809e+06	24.055	24.9599	24.0779	19.7817	22.4601	21.9999	20.6822	21.2842	21.2466	+	-2.95032	-3.29327	0.129379	0.102006
>LOC_Os06g20150.1 protein|peroxidase precursor, putative, expressed	LOC_Os06g20150.1;LOC_Os06g29470.1;LOC_Os04g53640.1	LOC_Os06g20150.1	peroxidase precursor, putative, expressed	16	71.9	0	156.87	118	6.07971e+07	5.32959e+07	6.05121e+07	1.0062e+08	9.89839e+07	7.1793e+07	1.0061e+08	1.39149e+08	1.1499e+08	25.8575	25.6675	25.8507	26.5843	26.5607	26.0973	26.5842	27.0521	26.7769	+	0.622211	1.01249	1.53923	2.01738
>LOC_Os06g20320.1 protein|peptidyl-prolyl cis-trans isomerase, FKBP-type, putative, expressed	LOC_Os06g20320.1	LOC_Os06g20320.1	peptidyl-prolyl cis-trans isomerase, FKBP-type, putative, expressed	37	73.4	0	323.31	530	9.6714e+08	8.12989e+08	8.06892e+08	7.36388e+08	5.3766e+08	6.2552e+08	4.66719e+08	5.1355e+08	4.71679e+08	29.8492	29.5987	29.5878	29.4559	29.0021	29.2205	28.798	28.9359	28.8132	+	-0.452372	-0.829489	0.73084	0.562729
>LOC_Os06g34790.1 protein|DUF538 domain containing protein, putative, expressed	LOC_Os06g34790.1	LOC_Os06g34790.1	DUF538 domain containing protein, putative, expressed	7	58.2	0	40.152	64	1.2335e+08	7.36841e+07	1.0779e+08	3.42509e+07	6.3625e+07	5.5696e+07	3.0715e+07	5.33779e+07	4.92599e+07	26.8782	26.1349	26.6837	25.0296	25.9231	25.7311	24.8724	25.6697	25.5539	+	-1.00429	-1.20019	0.498515	0.435217
>LOC_Os06g35560.1 protein|reticuline oxidase-like protein precursor, putative, expressed	LOC_Os06g35560.1	LOC_Os06g35560.1	reticuline oxidase-like protein precursor, putative, expressed	14	36.7	0	152.26	91	2.49089e+07	2.24669e+07	2.23049e+07	6.55258e+07	4.59869e+07	4.25991e+07	8.47447e+07	7.908e+07	7.67839e+07	24.5702	24.4213	24.4109	25.9656	25.4547	25.3443	26.3366	26.2368	26.1943	+	1.12076	1.78847	2.17461	3.45448
>LOC_Os06g37150.1 protein|L-ascorbate oxidase precursor, putative, expressed	LOC_Os06g37150.1	LOC_Os06g37150.1	L-ascorbate oxidase precursor, putative, expressed	11	25.3	0	38.958	34	1.2433e+07	1.4794e+07	2.1484e+07	2.5285e+07	2.15759e+07	2.6116e+07	4.86079e+06	8.54382e+06	8.54732e+06	23.5677	23.8185	24.3568	24.5918	24.3629	24.6384	22.2128	23.0265	23.027	+	0.616732	-1.1589	1.5334	0.447855
>LOC_Os06g37560.1 protein|beta-galactosidase precursor, putative, expressed	LOC_Os06g37560.1;LOC_Os01g39830.1;LOC_Os03g06940.2;LOC_Os03g06940.1	LOC_Os06g37560.1	beta-galactosidase precursor, putative, expressed	17	37.6	0	118.54	96	7.57782e+07	9.37237e+07	1.0717e+08	4.20022e+07	4.29579e+07	4.02459e+07	2.7893e+07	3.7689e+07	3.69841e+07	26.1753	26.4819	26.6753	25.324	25.3564	25.2623	24.7334	25.1676	25.1404	+	-1.12993	-1.43036	0.456938	0.371039
>LOC_Os06g37610.1 protein|Cyclopropane-fatty-acyl-phospholipid synthase, putative, expressed;>LOC_Os06g37610.2 protein|Cyclopropane-fatty-acyl-phospholipid synthase, putative, expressed	LOC_Os06g37610.1;LOC_Os06g37610.2	LOC_Os06g37610.1;LOC_Os06g37610.2	Cyclopropane-fatty-acyl-phospholipid synthase, putative, expressed;	2	4.7	0.0049963	2.514	3	3.82119e+06	2.1855e+06	2.3694e+06	946229	1.1667e+06	896100	661582	681281	1.87109e+06	21.8656	21.0595	21.1761	19.8518	20.154	19.7733	19.3356	19.3779	20.8355	+	-1.44069	-1.51744	0.36839	0.349306
>LOC_Os06g40940.1 protein|glycine dehydrogenase, putative, expressed;>LOC_Os06g40940.2 protein|glycine dehydrogenase, putative, expressed	LOC_Os06g40940.1;LOC_Os06g40940.2	LOC_Os06g40940.1;LOC_Os06g40940.2	glycine dehydrogenase, putative, expressed;	8	79.3	0	323.31	410	5.6615e+08	7.27948e+08	7.38401e+08	1.0817e+09	7.11821e+08	8.64889e+08	1.0901e+09	1.1173e+09	1.1581e+09	29.0766	29.4393	29.4598	30.0106	29.4069	29.6879	30.0218	30.0574	30.1091	+	0.37661	0.737531	1.29829	1.66732
>LOC_Os06g47550.1 protein|cadmium/zinc-transporting ATPase, putative, expressed;>LOC_Os06g47550.4 protein|cadmium/zinc-transporting ATPase, putative, expressed;>LOC_Os06g47550.2 protein|cadmium/zinc-transporting ATPase, putative, expressed	LOC_Os06g47550.1;LOC_Os06g47550.4;LOC_Os06g47550.2	LOC_Os06g47550.1;LOC_Os06g47550.4;LOC_Os06g47550.2	cadmium/zinc-transporting ATPase, putative, expressed;	11	22	0	46.993	66	1.6411e+07	2.22821e+07	2.46079e+07	2.0496e+07	2.65961e+07	2.8279e+07	3.8253e+07	4.006e+07	4.89461e+07	23.9682	24.4094	24.5526	24.2888	24.6647	24.7532	25.1891	25.2557	25.5447	+	0.25887	1.01975	1.19654	2.02757
>LOC_Os06g50930.2 protein|rhodanese-like domain containing protein, putative, expressed;>LOC_Os06g50930.1 protein|rhodanese-like domain containing protein, putative, expressed	LOC_Os06g50930.2;LOC_Os06g50930.1	LOC_Os06g50930.2;LOC_Os06g50930.1	rhodanese-like domain containing protein, putative, expressed;	2	35.3	0	11.079	15	1.56011e+07	1.91871e+07	1.464e+07	6.8865e+06	6.2084e+06	5.67241e+06	3.39641e+06	4.4244e+06	3.7023e+06	23.8951	24.1936	23.8034	22.7153	22.5658	22.4355	21.6956	22.077	21.82	+	-1.39184	-2.09985	0.381079	0.233282
>LOC_Os07g01020.1 protein|SOR/SNZ family protein, putative, expressed	LOC_Os07g01020.1	LOC_Os07g01020.1	SOR/SNZ family protein, putative, expressed	3	59.7	0	86.825	184	1.1283e+08	7.60761e+07	8.85433e+07	2.6616e+08	1.9432e+08	2.0743e+08	1.3409e+08	9.65398e+07	9.269e+07	26.7496	26.1809	26.3999	27.9877	27.5339	27.6281	26.9986	26.5246	26.4659	+	1.27308	0.219591	2.41677	1.1644
>LOC_Os07g02200.1 protein|plastocyanin-like domain containing protein, putative, expressed	LOC_Os07g02200.1	LOC_Os07g02200.1	plastocyanin-like domain containing protein, putative, expressed	6	42.7	0	31.338	56	3.2701e+07	4.87832e+07	4.45611e+07	2.86299e+07	2.415e+07	2.917e+07	3.99289e+07	3.5902e+07	3.75261e+07	24.9628	25.5399	25.4093	24.771	24.5255	24.798	25.2509	25.0976	25.1614	+	-0.60582	-0.134035	0.657098	0.911279
>LOC_Os07g05360.1 protein|photosystem II 10 kDa polypeptide, chloroplast precursor, putative, expressed;>LOC_Os07g05360.2 protein|photosystem II 10 kDa polypeptide, chloroplast precursor, putative, expressed	LOC_Os07g05360.1;LOC_Os07g05360.2	LOC_Os07g05360.1;LOC_Os07g05360.2	photosystem II 10 kDa polypeptide, chloroplast precursor, putative, expressed;	7	46	0	234.21	257	2.56331e+08	3.41401e+08	3.7891e+08	9.16329e+08	4.19199e+08	4.77879e+08	8.5957e+08	7.79698e+08	1.0928e+09	27.9334	28.3469	28.4973	29.7713	28.6431	28.8321	29.679	29.5383	30.0254	+	0.822944	1.48839	1.76901	2.80576
>LOC_Os07g05420.1 protein|anthocyanidin 3-O-glucosyltransferase, putative, expressed	LOC_Os07g05420.1	LOC_Os07g05420.1	anthocyanidin 3-O-glucosyltransferase, putative, expressed	3	12.4	0	12.852	11	8.15899e+06	8.29649e+06	7.4434e+06	4.35669e+06	1.3786e+06	2.0958e+06	1.2275e+06	2.9768e+06	1.4103e+06	22.96	22.9841	22.8275	22.0548	20.3948	20.9991	20.2273	21.5053	20.4276	+	-1.77431	-2.20379	0.292335	0.217067
>LOC_Os07g07060.1 protein|prolyl-tRNA synthetase, putative, expressed	LOC_Os07g07060.1	LOC_Os07g07060.1	prolyl-tRNA synthetase, putative, expressed	28	76.2	0	323.31	321	3.67931e+08	3.44469e+08	3.12749e+08	3.5332e+08	2.098e+08	2.4944e+08	2.3996e+08	2.07261e+08	2.1737e+08	28.4549	28.3598	28.2204	28.3964	27.6444	27.8941	27.8382	27.6269	27.6956	+	-0.366712	-0.62481	0.775548	0.648505
>LOC_Os07g08240.1 protein|ZmEBE-1 protein, putative, expressed	LOC_Os07g08240.1	LOC_Os07g08240.1	ZmEBE-1 protein, putative, expressed	2	10	0	7.1784	8	1.279e+07	8.37722e+06	1.0018e+07	1.93233e+06	8.47793e+06	7.03749e+06	2.0894e+06	1.6469e+06	1.5495e+06	23.6085	22.998	23.2561	20.8819	23.0153	22.7466	20.9947	20.6513	20.5634	+	-1.07294	-2.5511	0.475349	0.170625
>LOC_Os07g09800.1 protein|expressed protein	LOC_Os07g09800.1	LOC_Os07g09800.1	expressed protein	9	44.5	0	38.581	89	2.4972e+07	2.7193e+07	2.507e+07	3.30789e+07	5.49982e+07	5.22121e+07	4.56661e+07	6.03399e+07	4.86559e+07	24.5738	24.6967	24.5795	24.9794	25.7129	25.6379	25.4446	25.8466	25.5361	+	0.826722	0.992447	1.77365	1.98956
>LOC_Os07g14610.1 protein|IAA-amino acid hydrolase ILR1-like 6 precursor, putative, expressed	LOC_Os07g14610.1	LOC_Os07g14610.1	IAA-amino acid hydrolase ILR1-like 6 precursor, putative, expressed	3	44.1	0	21.333	6	1.3395e+06	1.4686e+06	1.8822e+06	4.88589e+06	2.5212e+06	5.56299e+06	3.3018e+06	3.5779e+06	2.5622e+06	20.3533	20.486	20.844	22.2202	21.2657	22.4074	21.6548	21.7707	21.2889	+	1.40335	1.0104	2.64515	2.01447
>LOC_Os07g23120.1 protein|expressed protein;>LOC_Os07g23120.2 protein|expressed protein	LOC_Os07g23120.1;LOC_Os07g23120.2	LOC_Os07g23120.1;LOC_Os07g23120.2	expressed protein;	8	47.4	0	31.675	61	3.3888e+07	2.0497e+07	2.09241e+07	1.80541e+07	1.4798e+07	1.4342e+07	1.0486e+07	1.0176e+07	5.97659e+06	25.0143	24.2889	24.3187	24.1058	23.8189	23.7737	23.322	23.2787	22.5109	+	-0.641126	-1.50344	0.641212	0.352712
>LOC_Os07g23150.1 protein|transferase family protein, putative, expressed	LOC_Os07g23150.1	LOC_Os07g23150.1	transferase family protein, putative, expressed	4	7.8	0.00028345	4.211	9	2.77861e+06	3.29161e+06	8.72262e+06	1.327e+06	1.6503e+06	1.2808e+06	1.6092e+06	1.7452e+06	1.4554e+06	21.4059	21.6504	23.0563	20.3397	20.6543	20.2886	20.6179	20.735	20.473	+	-1.60999	-1.42892	0.327601	0.371409
>LOC_Os07g28040.2 protein|O-methyltransferase, putative, expressed;>LOC_Os07g28040.1 protein|O-methyltransferase, putative, expressed;>LOC_Os07g27880.1 protein|O-methyltransferase, putative, expressed	LOC_Os07g28040.2;LOC_Os07g28040.1;LOC_Os07g27880.1	LOC_Os07g28040.2;LOC_Os07g28040.1;LOC_Os07g27880.1	O-methyltransferase, putative, expressed;	2	8.4	0.0027905	2.6739	11	1.1417e+06	1.1934e+06	1.1871e+06	1.2287e+06	1.5798e+06	1.4401e+06	2.07391e+06	1.89909e+06	1.4271e+06	20.1227	20.1867	20.179	20.2287	20.5913	20.4577	20.9839	20.8569	20.4446	+	0.263114	0.599016	1.20007	1.51468
>LOC_Os07g28090.1 protein|ABC transporter, ATP-binding protein, putative, expressed	LOC_Os07g28090.1	LOC_Os07g28090.1	ABC transporter, ATP-binding protein, putative, expressed	16	28.6	0	136.59	106	4.05231e+07	3.73981e+07	3.76089e+07	4.3821e+07	4.62769e+07	4.1142e+07	6.6723e+07	6.26669e+07	7.45249e+07	25.2722	25.1565	25.1646	25.3851	25.4638	25.2941	25.9917	25.9012	26.1512	+	0.18325	0.816945	1.13544	1.76167
>LOC_Os07g28480.1 protein|glutathione S-transferase, putative, expressed	LOC_Os07g28480.1;LOC_Os09g20220.1	LOC_Os07g28480.1	glutathione S-transferase, putative, expressed	11	48.3	0	104.85	147	8.12852e+07	7.03921e+07	6.16732e+07	1.4117e+08	1.1332e+08	1.0573e+08	9.70638e+07	1.46631e+08	1.1586e+08	26.2765	26.0689	25.8781	27.0729	26.7558	26.6558	26.5324	27.1276	26.7878	+	0.753655	0.741439	1.68606	1.67184
>LOC_Os07g29240.1 protein|expressed protein	LOC_Os07g29240.1	LOC_Os07g29240.1	expressed protein	2	7.1	0	4.9693	62	1.77e+07	1.6676e+07	1.9197e+07	3.03539e+07	3.0528e+07	2.6613e+07	3.19269e+07	3.5851e+07	3.01901e+07	24.0772	23.9913	24.1944	24.8554	24.8636	24.6656	24.9283	25.0955	24.8476	+	0.707249	0.869486	1.63269	1.82701
>LOC_Os07g31380.1 protein|NAD-dependent malic enzyme, mitochondrial precursor, putative, expressed	LOC_Os07g31380.1	LOC_Os07g31380.1	NAD-dependent malic enzyme, mitochondrial precursor, putative, expressed	24	56.6	0	141.03	194	1.1483e+08	1.2193e+08	1.3539e+08	1.761e+08	1.3456e+08	1.3999e+08	1.837e+08	1.7843e+08	2.12419e+08	26.7749	26.8615	27.0126	27.3918	27.0037	27.0607	27.4528	27.4108	27.6623	+	0.269097	0.625651	1.20505	1.54291
>LOC_Os07g31540.1 protein|ubiquitin family protein, putative, expressed	LOC_Os07g31540.1	LOC_Os07g31540.1	ubiquitin family protein, putative, expressed	7	13.4	0	17.775	28	6.37171e+06	5.62729e+06	6.75222e+06	9.14233e+06	1.1183e+07	9.2153e+06	7.37448e+06	9.5237e+06	8.67012e+06	22.6032	22.424	22.6869	23.1241	23.4148	23.1356	22.8141	23.1831	23.0476	+	0.653449	0.443546	1.57292	1.35994
>LOC_Os07g32590.1 protein|peptidase, M24 family protein, putative, expressed	LOC_Os07g32590.1	LOC_Os07g32590.1	peptidase, M24 family protein, putative, expressed	6	21.6	0	26.351	21	2.2138e+07	2.7886e+07	2.3104e+07	1.1399e+07	8.33621e+06	1.5655e+07	1.0749e+07	8.5178e+06	9.43859e+06	24.4	24.733	24.4616	23.4424	22.991	23.9001	23.3577	23.0221	23.1701	+	-1.08707	-1.34827	0.470716	0.392763
>LOC_Os07g33240.1 protein|endoribonuclease, putative, expressed	LOC_Os07g33240.1	LOC_Os07g33240.1	endoribonuclease, putative, expressed	8	50	0	42.514	46	1.3895e+07	1.7884e+07	1.72371e+07	2.98871e+07	1.5103e+08	1.1188e+08	1.0458e+07	3.2784e+07	3.12679e+07	23.7281	24.0922	24.039	24.833	27.1703	26.7374	23.3181	24.9665	24.8982	+	2.29381	0.441181	4.90348	1.35771
>LOC_Os07g34870.1 protein|aspartic proteinase nepenthesin precursor, putative, expressed	LOC_Os07g34870.1	LOC_Os07g34870.1	aspartic proteinase nepenthesin precursor, putative, expressed	4	14.6	0	17.792	14	3.12029e+06	4.50361e+06	4.25501e+06	4.66059e+06	6.10809e+06	5.86411e+06	6.86658e+06	6.48628e+06	7.12738e+06	21.5733	22.1027	22.0207	22.1521	22.5423	22.4835	22.7112	22.629	22.7649	+	0.493742	0.802815	1.40809	1.7445
>LOC_Os07g35260.2 protein|TKL_IRAK_DUF26-lc.9 - DUF26 kinases have homology to DUF26 containing loci, expressed;>LOC_Os07g35260.1 protein|TKL_IRAK_DUF26-lc.9 - DUF26 kinases have homology to DUF26 containing loci, expressed	LOC_Os07g35260.2;LOC_Os07g35260.1	LOC_Os07g35260.2;LOC_Os07g35260.1	TKL_IRAK_DUF26-lc.9 - DUF26 kinases have homology to DUF26 containing loci, expressed;	4	22.7	0	10.984	16	886389	663014	1.9153e+06	3.85559e+06	2.65081e+06	1.7877e+06	4.72162e+06	3.9031e+06	6.27768e+06	19.7576	19.3387	20.8691	21.8785	21.338	20.7697	22.1709	21.8962	22.5818	+	1.34026	2.22781	2.53198	4.68423
>LOC_Os07g35520.1 protein|glucan endo-1,3-beta-glucosidase precursor, putative, expressed	LOC_Os07g35520.1	LOC_Os07g35520.1	glucan endo-1,3-beta-glucosidase precursor, putative, expressed	11	23.7	0	50.23	92	4.28749e+07	3.1297e+07	2.7166e+07	6.51192e+07	5.45831e+07	4.95551e+07	4.59949e+07	7.75332e+07	5.8521e+07	25.3536	24.8995	24.6953	25.9566	25.702	25.5625	25.455	26.2083	25.8025	+	0.757532	0.839092	1.6906	1.78892
>LOC_Os07g38840.2 protein|expressed protein;>LOC_Os07g38840.1 protein|expressed protein	LOC_Os07g38840.2;LOC_Os07g38840.1	LOC_Os07g38840.2;LOC_Os07g38840.1	expressed protein;	11	32.8	0	44.541	50	1.6729e+07	1.5082e+07	1.8737e+07	1.7088e+07	1.6072e+07	1.524e+07	2.5002e+07	3.87e+07	4.35491e+07	23.9959	23.8463	24.1594	24.0265	23.9381	23.8614	24.5755	25.2058	25.3761	+	-0.0585588	1.05198	0.960223	2.07338
>LOC_Os07g38960.2 protein|chlorophyll A-B binding protein, putative, expressed;>LOC_Os07g38960.1 protein|chlorophyll A-B binding protein, putative, expressed	LOC_Os07g38960.2;LOC_Os07g38960.1	LOC_Os07g38960.2;LOC_Os07g38960.1	chlorophyll A-B binding protein, putative, expressed;	8	61.1	0	164.41	123	1.7916e+08	1.8408e+08	1.7585e+08	1.6738e+08	2.60639e+08	2.08939e+08	3.55061e+08	3.67149e+08	2.677e+08	27.4167	27.4558	27.3898	27.3185	27.9575	27.6385	28.4035	28.4518	27.996	+	0.217449	0.863041	1.16268	1.81887
>LOC_Os07g41360.1 protein|alpha-1,4-glucan-protein synthase, putative, expressed	LOC_Os07g41360.1	LOC_Os07g41360.1	alpha-1,4-glucan-protein synthase, putative, expressed	6	46.4	0	68.448	33	6.5107e+07	3.20991e+07	2.73449e+07	1.8794e+07	2.8101e+07	1.6797e+07	1.2903e+07	1.894e+07	8.99567e+06	25.9563	24.936	24.7048	24.1638	24.7441	24.0017	23.6212	24.1749	23.1008	+	-0.895841	-1.56672	0.537434	0.337574
>LOC_Os07g42632.3 protein|folic acid synthesis protein, putative, expressed;>LOC_Os07g42632.2 protein|folic acid synthesis protein, putative, expressed;>LOC_Os07g42632.1 protein|folic acid synthesis protein, putative, expressed	LOC_Os07g42632.3;LOC_Os07g42632.2;LOC_Os07g42632.1	LOC_Os07g42632.3;LOC_Os07g42632.2;LOC_Os07g42632.1	folic acid synthesis protein, putative, expressed;	6	17.4	0	17.861	33	4.9208e+06	3.4896e+06	4.1826e+06	4.4926e+06	6.4514e+06	5.77969e+06	5.57828e+06	7.38328e+06	6.62381e+06	22.2305	21.7346	21.996	22.0991	22.6212	22.4626	22.4114	22.8158	22.6592	+	0.407268	0.641799	1.32617	1.56027
>LOC_Os07g42960.1 protein|phospho-2-dehydro-3-deoxyheptonate aldolase, chloroplast precursor, putative, expressed;>LOC_Os07g42960.2 protein|phospho-2-dehydro-3-deoxyheptonate aldolase, chloroplast precursor, putative, expressed;>LOC_Os03g27230.1 protein|ph	LOC_Os07g42960.1;LOC_Os07g42960.2;LOC_Os03g27230.1;LOC_Os10g41480.1	LOC_Os07g42960.1;LOC_Os07g42960.2;LOC_Os03g27230.1	phospho-2-dehydro-3-deoxyheptonate aldolase, chloroplast precursor, putative, expressed;	8	28.1	0	23.742	32	2.44661e+07	1.84781e+07	1.5558e+07	1.42929e+07	9.97489e+06	8.5514e+06	9.62557e+06	8.8232e+06	9.18743e+06	24.5443	24.1393	23.8911	23.7688	23.2499	23.0277	23.1984	23.0729	23.1312	+	-0.842777	-1.0574	0.557569	0.480498
>LOC_Os07g43290.2 protein|LTPL56 - Protease inhibitor/seed storage/LTP family protein precursor, expressed;>LOC_Os07g43290.1 protein|LTPL56 - Protease inhibitor/seed storage/LTP family protein precursor, expressed	LOC_Os07g43290.2;LOC_Os07g43290.1	LOC_Os07g43290.2;LOC_Os07g43290.1	LTPL56 - Protease inhibitor/seed storage/LTP family protein precursor, expressed;	2	24.5	0	21.9	27	2.17681e+07	2.9062e+07	4.02951e+07	3.0267e+07	4.23389e+07	2.794e+07	4.96211e+07	6.30018e+07	5.55761e+07	24.3757	24.7926	25.2641	24.8512	25.3355	24.7358	25.5645	25.9089	25.728	+	0.163373	0.922955	1.1199	1.896
>LOC_Os07g43560.1 protein|TKL_IRAK_DUF26-lc.24 - DUF26 kinases have homology to DUF26 containing loci, expressed	LOC_Os07g43560.1;LOC_Os10g17960.1;LOC_Os10g18260.1;LOC_Os07g35770.1;LOC_Os07g36980.1	LOC_Os07g43560.1	TKL_IRAK_DUF26-lc.24 - DUF26 kinases have homology to DUF26 containing loci, expressed	21	39.6	0	179.98	167	5.8703e+07	9.16817e+07	1.0013e+08	1.2231e+08	1.1089e+08	9.62551e+07	1.3056e+08	1.6532e+08	1.3992e+08	25.8069	26.4501	26.5773	26.866	26.7246	26.5204	26.9601	27.3007	27.06	+	0.425505	0.828829	1.34304	1.77624
>LOC_Os07g43570.1 protein|TKL_IRAK_DUF26-lc.25 - DUF26 kinases have homology to DUF26 containing loci, expressed	LOC_Os07g43570.1	LOC_Os07g43570.1	TKL_IRAK_DUF26-lc.25 - DUF26 kinases have homology to DUF26 containing loci, expressed	7	16.4	0	31.789	24	4.9253e+06	2.4976e+06	5.8997e+06	3.46e+07	1.4799e+07	1.189e+07	2.9432e+07	1.8794e+07	1.4512e+07	22.2318	21.2521	22.4922	25.0443	23.819	23.5033	24.8109	24.1638	23.7907	+	2.13014	2.2631	4.37759	4.80021
>LOC_Os07g46350.1 protein|OsSCP40 - Putative Serine Carboxypeptidase homologue, expressed	LOC_Os07g46350.1;REV__LOC_Os07g27740.1	LOC_Os07g46350.1	OsSCP40 - Putative Serine Carboxypeptidase homologue, expressed	13	36.1	0	91.905	111	9.4394e+08	1.0235e+09	8.9716e+08	1.9846e+09	1.5662e+09	1.8447e+09	1.79761e+09	1.4689e+09	1.6637e+09	29.8141	29.9309	29.7408	30.8862	30.5446	30.7807	30.7434	30.4521	30.6318	+	0.908596	0.780497	1.87722	1.71772
>LOC_Os07g46480.1 protein|eukaryotic aspartyl protease domain containing protein, expressed	LOC_Os07g46480.1;LOC_Os01g72510.1	LOC_Os07g46480.1	eukaryotic aspartyl protease domain containing protein, expressed	12	26.7	0	52.311	81	1.1255e+08	5.17028e+07	8.10158e+07	3.50371e+07	1.5739e+07	2.15231e+07	5.91781e+07	2.44259e+07	4.16011e+07	26.746	25.6237	26.2717	25.0624	23.9078	24.3594	25.8186	24.5419	25.3101	+	-1.77062	-0.990284	0.293084	0.503379
>LOC_Os07g46600.1 protein|RNA pseudouridine synthase, putative, expressed	LOC_Os07g46600.1	LOC_Os07g46600.1	RNA pseudouridine synthase, putative, expressed	8	24	0	20.112	15	8.90609e+06	5.74339e+06	8.3735e+06	3.65581e+06	1.0084e+06	2.46891e+06	1.7776e+06	1.2238e+06	1.2629e+06	23.0864	22.4535	22.9974	21.8018	19.9436	21.2354	20.7615	20.2229	20.2683	+	-1.85214	-2.42816	0.276982	0.185802
>LOC_Os07g46846.1 protein|sex determination protein tasselseed-2, putative, expressed	LOC_Os07g46846.1	LOC_Os07g46846.1	sex determination protein tasselseed-2, putative, expressed	4	29.7	0	30.921	24	3.59799e+06	5.37588e+06	2.65261e+06	6.51869e+06	1.1552e+07	1.6692e+07	1.111e+07	2.63411e+07	2.81951e+07	21.7788	22.3581	21.339	22.6362	23.4616	23.9927	23.4054	24.6508	24.7489	+	1.53821	2.4431	2.90434	5.43807
>LOC_Os07g48020.1 protein|peroxidase precursor, putative, expressed	LOC_Os07g48020.1;LOC_Os04g55740.1;LOC_Os03g22020.1;LOC_Os03g32050.1;LOC_Os03g13210.1	LOC_Os07g48020.1	peroxidase precursor, putative, expressed	11	62.5	0	323.31	407	2.98551e+08	2.02099e+08	2.4785e+08	1.1191e+09	5.7619e+08	6.03522e+08	1.0203e+09	9.56818e+08	8.24378e+08	28.1534	27.5905	27.8849	30.0597	29.102	29.1688	29.9263	29.8337	29.6187	+	1.56724	1.91666	2.96336	3.77547
>LOC_Os07g48040.1 protein|peroxidase precursor, putative, expressed	LOC_Os07g48040.1	LOC_Os07g48040.1	peroxidase precursor, putative, expressed	10	61.5	0	69.076	78	1.8408e+07	1.8539e+07	2.041e+07	8.55082e+07	5.1579e+07	4.09429e+07	7.12008e+07	1.0254e+08	6.11649e+07	24.1338	24.1441	24.2828	26.3496	25.6203	25.2871	26.0854	26.6116	25.8662	+	1.56543	2.00085	2.95966	4.00236
>LOC_Os07g49330.1 protein|phospholipase C, putative, expressed;>LOC_Os07g49330.3 protein|phospholipase C, putative, expressed	LOC_Os07g49330.1;LOC_Os07g49330.3;LOC_Os12g37560.2;LOC_Os12g37560.1	LOC_Os07g49330.1;LOC_Os07g49330.3	phospholipase C, putative, expressed;	26	47	0	116.82	187	7.6677e+07	9.1674e+07	8.90073e+07	6.97519e+07	9.41789e+07	9.52727e+07	1.2815e+08	1.1752e+08	1.4853e+08	26.1923	26.45	26.4074	26.0557	26.4889	26.5056	26.9333	26.8083	27.1462	+	0.000160233	0.612684	1.00011	1.5291
>LOC_Os08g01940.2 protein|non-lysosomal glucosylceramidase, putative, expressed;>LOC_Os08g01940.1 protein|non-lysosomal glucosylceramidase, putative, expressed	LOC_Os08g01940.2;LOC_Os08g01940.1	LOC_Os08g01940.2;LOC_Os08g01940.1	non-lysosomal glucosylceramidase, putative, expressed;	9	13.6	0	20.844	27	4.38611e+06	6.16052e+06	7.05468e+06	9.00197e+06	7.0128e+06	6.17582e+06	1.0633e+07	1.2362e+07	1.2649e+07	22.0645	22.5546	22.7502	23.1018	22.7416	22.5582	23.342	23.5594	23.5925	+	0.344098	1.04157	1.26936	2.05846
>LOC_Os08g02120.1 protein|kinase, pfkB family, putative, expressed	LOC_Os08g02120.1	LOC_Os08g02120.1	kinase, pfkB family, putative, expressed	41	82.1	0	323.31	938	3.957e+09	3.64111e+09	3.70889e+09	2.50531e+09	2.15649e+09	2.25409e+09	2.1716e+09	2.3468e+09	1.91589e+09	31.8818	31.7617	31.7883	31.2223	31.006	31.0699	31.0161	31.1281	30.8354	+	-0.711182	-0.817432	0.61082	0.567451
>LOC_Os08g02230.1 protein|FAD-binding and arabino-lactone oxidase domains containing protein, putative, expressed	LOC_Os08g02230.1	LOC_Os08g02230.1	FAD-binding and arabino-lactone oxidase domains containing protein, putative, expressed	23	50.1	0	112.03	157	1.5659e+08	1.3271e+08	1.288e+08	7.76951e+07	7.09879e+07	6.34541e+07	4.00439e+07	3.78949e+07	4.20429e+07	27.2224	26.9837	26.9406	26.2113	26.0811	25.9192	25.2551	25.1755	25.3254	+	-0.978359	-1.79691	0.507557	0.287791
>LOC_Os08g02340.2 protein|60S acidic ribosomal protein, putative, expressed;>LOC_Os08g02340.1 protein|60S acidic ribosomal protein, putative, expressed	LOC_Os08g02340.2;LOC_Os08g02340.1	LOC_Os08g02340.2;LOC_Os08g02340.1	60S acidic ribosomal protein, putative, expressed;	3	68.2	0	50.597	11	2.18111e+06	620125	2.3355e+06	1.3495e+07	4.92681e+07	2.77971e+07	377799	5.51458e+06	7.60101e+06	21.0566	19.2422	21.1553	23.6859	25.5541	24.7284	18.5273	22.3948	22.8578	+	4.17145	0.775237	18.0191	1.71147
>LOC_Os08g05280.1 protein|oxidoreductase family, NAD-binding Rossmann fold containing protein, expressed	LOC_Os08g05280.1	LOC_Os08g05280.1	oxidoreductase family, NAD-binding Rossmann fold containing protein, expressed	2	5.6	0	8.2447	8	750910	1.0517e+06	1.2278e+06	428329	724351	731562	1.1187e+06	1.5075e+06	1.2843e+06	19.5183	20.0043	20.2276	18.7084	19.4663	19.4806	20.0934	20.5237	20.2925	+	-0.698303	0.386485	0.616297	1.3072
>LOC_Os08g05890.1 protein|MSP domain containing protein, expressed;>LOC_Os08g05890.2 protein|MSP domain containing protein, expressed	LOC_Os08g05890.1;LOC_Os08g05890.2;LOC_Os02g44300.4;LOC_Os02g44300.3;LOC_Os02g44300.1	LOC_Os08g05890.1;LOC_Os08g05890.2	MSP domain containing protein, expressed;	4	23.2	0	10.04	9	1.338e+06	1.88551e+06	2.6478e+06	2.19081e+06	1.4206e+06	1.4395e+06	1.1645e+06	743359	753428	20.3516	20.8465	21.3364	21.063	20.4381	20.4571	20.1513	19.5037	19.5231	+	-0.192098	-1.11881	0.875332	0.460473
>LOC_Os08g06100.1 protein|O-methyltransferase, putative, expressed	LOC_Os08g06100.1	LOC_Os08g06100.1	O-methyltransferase, putative, expressed	23	89.4	0	323.31	324	5.39471e+08	5.98361e+08	5.60601e+08	2.917e+08	2.8462e+08	2.9778e+08	2.4939e+08	2.4831e+08	2.84369e+08	29.007	29.1564	29.0624	28.1199	28.0845	28.1497	27.8938	27.8876	28.0832	+	-0.957254	-1.1204	0.515036	0.459965
>LOC_Os08g09060.1 protein|Cupin domain containing protein, expressed;>LOC_Os08g09010.1 protein|Cupin domain containing protein, expressed;>LOC_Os08g09020.1 protein|Cupin domain containing protein, expressed	LOC_Os08g09060.1;LOC_Os08g09010.1;LOC_Os08g09020.1	LOC_Os08g09060.1;LOC_Os08g09010.1;LOC_Os08g09020.1	Cupin domain containing protein, expressed;	2	11.2	0	7.6202	20	2.805e+06	2.70021e+06	2.3255e+06	4.48029e+06	3.8592e+06	2.9002e+06	8.84598e+06	5.78321e+06	3.94321e+06	21.4196	21.3646	21.1491	22.0952	21.8799	21.4677	23.0766	22.4634	21.9109	+	0.503146	1.17255	1.4173	2.2541
>LOC_Os08g10030.2 protein|KH domain-containing protein, putative, expressed;>LOC_Os08g10030.1 protein|KH domain-containing protein, putative, expressed	LOC_Os08g10030.2;LOC_Os08g10030.1	LOC_Os08g10030.2;LOC_Os08g10030.1	KH domain-containing protein, putative, expressed;	4	12	0	10.229	14	1.3706e+06	3.39011e+06	2.6632e+06	1.98531e+06	2.1529e+06	2.3798e+06	5.0604e+06	4.94069e+06	3.88669e+06	20.3864	21.6929	21.3447	20.9209	21.0378	21.1824	22.2708	22.2363	21.8901	+	-0.094272	0.991073	0.936745	1.98766
>LOC_Os08g10510.1 protein|aminotransferase, putative, expressed;>LOC_Os08g10510.2 protein|aminotransferase, putative, expressed	LOC_Os08g10510.1;LOC_Os08g10510.2	LOC_Os08g10510.1;LOC_Os08g10510.2	aminotransferase, putative, expressed;	9	41.6	0	56.329	69	3.2058e+07	2.99431e+07	4.0463e+07	2.0692e+07	1.9893e+07	1.998e+07	1.81059e+07	1.65649e+07	1.7079e+07	24.9342	24.8357	25.2701	24.3026	24.2458	24.2521	24.11	23.9816	24.0257	+	-0.746539	-0.974226	0.596032	0.509013
>LOC_Os08g10600.1 protein|UTP--glucose-1-phosphate uridylyltransferase, putative, expressed;>LOC_Os08g10600.3 protein|UTP--glucose-1-phosphate uridylyltransferase, putative, expressed;>LOC_Os08g10600.2 protein|UTP--glucose-1-phosphate uridylyltransferase,	LOC_Os08g10600.1;LOC_Os08g10600.3;LOC_Os08g10600.2	LOC_Os08g10600.1;LOC_Os08g10600.3;LOC_Os08g10600.2	UTP--glucose-1-phosphate uridylyltransferase, putative, expressed;	6	25.6	0	32.033	40	3.70551e+07	3.3544e+07	2.8575e+07	8.92271e+06	9.85087e+06	1.3766e+07	8.27989e+06	1.1985e+07	1.9546e+07	25.1432	24.9995	24.7682	23.0891	23.2318	23.7146	22.9812	23.5147	24.2204	+	-1.62516	-1.39823	0.324173	0.379394
>LOC_Os08g13350.1 protein|expressed protein;>LOC_Os08g13350.2 protein|expressed protein	LOC_Os08g13350.1;LOC_Os08g13350.2;LOC_Os04g51710.1	LOC_Os08g13350.1;LOC_Os08g13350.2	expressed protein;	4	12.7	0	8.7641	8	3.44559e+06	5.52989e+06	8.07701e+06	2.58969e+06	1.808e+06	2.1729e+06	2.38271e+06	2.56291e+06	1.8599e+06	21.7163	22.3988	22.9454	21.3043	20.786	21.0512	21.1842	21.2893	20.8268	+	-1.30634	-1.25341	0.404345	0.419456
>LOC_Os08g13440.2 protein|cupin domain containing protein, expressed;>LOC_Os08g13440.1 protein|cupin domain containing protein, expressed;>LOC_Os08g13440.3 protein|cupin domain containing protein, expressed	LOC_Os08g13440.2;LOC_Os08g13440.1;LOC_Os08g13440.3;LOC_Os08g08920.1;LOC_Os02g29020.1;LOC_Os08g08970.1	LOC_Os08g13440.2;LOC_Os08g13440.1;LOC_Os08g13440.3	cupin domain containing protein, expressed;	4	19.2	0	24.124	46	3.2695e+06	5.9085e+06	5.12152e+06	1.0388e+07	1.7536e+07	1.6547e+07	1.948e+07	3.54369e+07	4.0431e+07	21.6406	22.4944	22.2881	23.3084	24.0638	23.9801	24.2155	25.0787	25.269	+	1.64305	2.71336	3.12326	6.55846
>LOC_Os08g13920.1 protein|glycosyl hydrolases family 16, putative, expressed	LOC_Os08g13920.1	LOC_Os08g13920.1	glycosyl hydrolases family 16, putative, expressed	10	40.3	0	59.012	50	4.5498e+07	4.46931e+07	3.82209e+07	1.1176e+07	1.9127e+07	1.7659e+07	8.78012e+06	1.7595e+07	1.2823e+07	25.4393	25.4136	25.1879	23.4139	24.1891	24.0739	23.0658	24.0687	23.6122	+	-1.4546	-1.76467	0.364856	0.294294
>LOC_Os08g15040.1 protein|ADP-ribosylation factor, putative, expressed	LOC_Os08g15040.1	LOC_Os08g15040.1	ADP-ribosylation factor, putative, expressed	2	11.5	0	29.721	15	4.7156e+06	6.24751e+06	4.73109e+06	2.3516e+06	2.80341e+06	2.635e+06	5.01751e+06	4.24149e+06	2.62859e+06	22.169	22.5749	22.1737	21.1652	21.4187	21.3294	22.2585	22.0161	21.3259	+	-1.00142	-0.43902	0.499507	0.737636
>LOC_Os08g15500.1 protein|expressed protein	LOC_Os08g15500.1	LOC_Os08g15500.1	expressed protein	9	50.2	0	72.265	48	5.81328e+07	3.50529e+07	4.30951e+07	2.8312e+07	3.0859e+07	3.6601e+07	2.231e+07	2.2735e+07	2.2776e+07	25.7929	25.063	25.361	24.7549	24.8792	25.1254	24.4112	24.4384	24.441	+	-0.485809	-0.975431	0.714096	0.508588
>LOC_Os08g20270.2 protein|MEMO1, putative, expressed;>LOC_Os08g20270.1 protein|MEMO1, putative, expressed;>LOC_Os05g24580.1 protein|MEMO1, putative, expressed	LOC_Os08g20270.2;LOC_Os08g20270.1;LOC_Os05g24580.1	LOC_Os08g20270.2;LOC_Os08g20270.1;LOC_Os05g24580.1	MEMO1, putative, expressed;	8	39.6	0	21.979	36	2.57531e+07	2.64551e+07	2.4097e+07	1.6811e+07	2.2524e+07	2.17971e+07	1.9175e+07	1.4057e+07	1.604e+07	24.6182	24.657	24.5223	24.0029	24.425	24.3776	24.1927	23.7448	23.9352	+	-0.330712	-0.641649	0.795144	0.64098
>LOC_Os08g23180.1 protein|fasciclin-like arabinogalactan protein 8 precursor, putative, expressed	LOC_Os08g23180.1	LOC_Os08g23180.1	fasciclin-like arabinogalactan protein 8 precursor, putative, expressed	13	34	0	193.72	122	1.93359e+08	2.352e+08	2.4426e+08	7.08591e+07	8.38321e+07	7.25489e+07	7.162e+07	8.78549e+07	8.50018e+07	27.5267	27.8093	27.8638	26.0785	26.321	26.1124	26.0939	26.3886	26.341	+	-1.56266	-1.4588	0.338527	0.363796
>LOC_Os08g29160.1 protein|5-AMP-activated protein kinase beta-1 subunit-related, putative, expressed	LOC_Os08g29160.1	LOC_Os08g29160.1	5-AMP-activated protein kinase beta-1 subunit-related, putative, expressed	5	10.5	0	11.767	15	2.95251e+06	3.5236e+06	3.4547e+06	3.13349e+06	1.4395e+06	3.0597e+06	661389	1.0314e+06	1.7599e+06	21.4935	21.7486	21.7201	21.5793	20.4571	21.545	19.3351	19.9762	20.7471	+	-0.460272	-1.63463	0.726849	0.322054
>LOC_Os08g32630.1 protein|FAD dependent oxidoreductase, putative, expressed;>LOC_Os08g32630.3 protein|FAD dependent oxidoreductase, putative, expressed;>LOC_Os08g32630.2 protein|FAD dependent oxidoreductase, putative, expressed;>LOC_Os08g32630.5 protein|FA	LOC_Os08g32630.1;LOC_Os08g32630.3;LOC_Os08g32630.2;LOC_Os08g32630.5;LOC_Os08g32630.4	LOC_Os08g32630.1;LOC_Os08g32630.3;LOC_Os08g32630.2;LOC_Os08g32630.5;LOC_Os08g32630.4	FAD dependent oxidoreductase, putative, expressed;	15	32.2	0	76.816	70	2.0197e+07	3.67001e+07	3.42949e+07	3.14239e+07	3.3822e+07	3.3939e+07	6.1282e+07	4.82271e+07	5.61939e+07	24.2676	25.1293	25.0315	24.9054	25.0115	25.0164	25.869	25.5233	25.7439	+	0.168285	0.902601	1.12372	1.86943
>LOC_Os08g32750.1 protein|bifunctional monodehydroascorbate reductase and carbonic anhydrasenectarin-3 precursor, putative, expressed	LOC_Os08g32750.1	LOC_Os08g32750.1	bifunctional monodehydroascorbate reductase and carbonic anhydrasenectarin-3 precursor, putative, expressed	6	35.5	0	24.65	40	5.52449e+06	6.92681e+06	8.89597e+06	2.60811e+07	7.25488e+06	7.9377e+06	3.2188e+07	2.3589e+07	1.7794e+07	22.3974	22.7238	23.0847	24.6365	22.7905	22.9203	24.94	24.4916	24.0849	+	0.713805	1.77021	1.64012	3.41103
>LOC_Os08g33720.1 protein|lactate/malate dehydrogenase, putative, expressed	LOC_Os08g33720.1	LOC_Os08g33720.1	lactate/malate dehydrogenase, putative, expressed	4	51.1	0	129.91	104	8.6765e+07	6.68938e+07	7.27982e+07	5.23679e+07	6.68192e+07	7.235e+07	2.83269e+07	3.8572e+07	3.58259e+07	26.3706	25.9954	26.1174	25.6422	25.9938	26.1085	24.7557	25.201	25.0945	+	-0.246317	-1.14405	0.843046	0.452488
>LOC_Os08g34720.1 protein|D-3-phosphoglycerate dehydrogenase, chloroplast precursor, putative, expressed	LOC_Os08g34720.1	LOC_Os08g34720.1	D-3-phosphoglycerate dehydrogenase, chloroplast precursor, putative, expressed	17	49.6	0	85.381	117	6.21991e+07	7.17771e+07	6.80499e+07	4.41411e+07	5.86241e+07	5.2996e+07	4.1216e+07	3.88529e+07	4.94899e+07	25.8904	26.097	26.0201	25.3956	25.805	25.6594	25.2967	25.2115	25.5606	+	-0.382505	-0.646214	0.767105	0.638955
>LOC_Os09g28610.1 protein|protein transport protein, putative, expressed;>LOC_Os08g36994.1 protein|protein transport protein, putative, expressed;>LOC_Os08g36994.2 protein|protein transport protein, putative, expressed	LOC_Os09g28610.1;LOC_Os08g36994.1;LOC_Os08g36994.2	LOC_Os09g28610.1;LOC_Os08g36994.1;LOC_Os08g36994.2	protein transport protein, putative, expressed;	2	4	0.00027367	3.6716	3	430227	522481	487678	463205	622740	579111	625131	864412	760132	18.7147	18.995	18.8956	18.8213	19.2483	19.1435	19.2538	19.7214	19.5359	+	0.202567	0.635235	1.15074	1.55319
>LOC_Os08g38270.1 protein|fasciclin domain containing protein, expressed	LOC_Os08g38270.1	LOC_Os08g38270.1	fasciclin domain containing protein, expressed	3	23.2	0	16.969	4	3.35191e+06	1.5046e+07	1.4804e+07	1.7882e+06	2.4726e+06	1.9188e+06	2.05952e+06	3.12029e+06	2.43801e+06	21.6765	23.8429	23.8195	20.7701	21.2376	20.8718	20.9739	21.5733	21.2173	+	-2.15315	-1.85817	0.224821	0.275826
>LOC_Os08g38900.1 protein|caffeoyl-CoA O-methyltransferase, putative, expressed;>LOC_Os08g38900.3 protein|caffeoyl-CoA O-methyltransferase, putative, expressed	LOC_Os08g38900.1;LOC_Os08g38900.3	LOC_Os08g38900.1;LOC_Os08g38900.3	caffeoyl-CoA O-methyltransferase, putative, expressed;	7	46	0	33.354	47	5.9335e+07	3.5461e+07	3.91321e+07	1.9763e+07	1.677e+07	2.1398e+07	1.0822e+07	1.90319e+07	1.7267e+07	25.8224	25.0797	25.2218	24.2363	23.9994	24.351	23.3675	24.1819	24.0415	+	-1.1791	-1.51102	0.441627	0.350864
>LOC_Os08g39270.1 protein|fasciclin domain containing protein, expressed	LOC_Os08g39270.1	LOC_Os08g39270.1	fasciclin domain containing protein, expressed	5	20.4	0	8.6459	20	7.32319e+06	9.72078e+06	1.1354e+07	863897	1.358e+06	959478	439538	1.99671e+06	1.0733e+06	22.804	23.2126	23.4367	19.7205	20.373	19.8719	18.7456	20.9292	20.0336	+	-3.16264	-3.24831	0.111673	0.105235
>LOC_Os08g39350.1 protein|glycerophosphoryl diester phosphodiesterase family protein, putative, expressed	LOC_Os08g39350.1;LOC_Os12g27102.2;LOC_Os12g27102.3;LOC_Os12g27102.1;LOC_Os09g17000.2	LOC_Os08g39350.1	glycerophosphoryl diester phosphodiesterase family protein, putative, expressed	25	38.7	0	323.31	318	1.9065e+08	2.6132e+08	2.57779e+08	4.08831e+08	3.28621e+08	2.53229e+08	3.71709e+08	5.19591e+08	4.13869e+08	27.5064	27.9612	27.9416	28.6069	28.2919	27.9159	28.4696	28.9528	28.6246	+	0.468495	0.879282	1.38367	1.83946
>LOC_Os08g39840.1 protein|lipoxygenase, chloroplast precursor, putative, expressed	LOC_Os08g39840.1	LOC_Os08g39840.1	lipoxygenase, chloroplast precursor, putative, expressed	14	39.9	0	119.2	258	9.42318e+07	9.07673e+07	9.21959e+07	1.2004e+08	1.1589e+08	1.0089e+08	1.83971e+08	1.79009e+08	1.7247e+08	26.4897	26.4357	26.4582	26.8389	26.7882	26.5882	27.4549	27.4155	27.3618	+	0.27725	0.949517	1.21188	1.93123
>LOC_Os08g41880.1 protein|nucleotide pyrophosphatase/phosphodiesterase, putative, expressed	LOC_Os08g41880.1	LOC_Os08g41880.1	nucleotide pyrophosphatase/phosphodiesterase, putative, expressed	11	18.9	0	25.181	66	2.81689e+07	2.36601e+07	2.46351e+07	3.051e+07	2.3704e+07	2.42989e+07	1.3368e+07	1.139e+07	1.2368e+07	24.7476	24.496	24.5542	24.8628	24.4986	24.5344	23.6723	23.4413	23.5601	+	0.0326805	-1.04137	1.02291	0.485866
>LOC_Os08g43430.1 protein|CXE carboxylesterase, putative, expressed	LOC_Os08g43430.1	LOC_Os08g43430.1	CXE carboxylesterase, putative, expressed	11	55.5	0	74.405	70	4.88471e+07	3.9206e+07	3.90608e+07	2.4072e+07	1.7603e+07	1.9444e+07	2.67829e+07	2.56471e+07	2.51761e+07	25.5418	25.2246	25.2192	24.5208	24.0693	24.2128	24.6748	24.6123	24.5856	+	-1.06086	-0.704305	0.479347	0.613738
>LOC_Os08g43440.1 protein|cytochrome P450, putative, expressed	LOC_Os08g43440.1	LOC_Os08g43440.1	cytochrome P450, putative, expressed	15	41.6	0	43.633	30	1.483e+07	1.5323e+07	1.5323e+07	1.5899e+07	1.3106e+07	1.98759e+07	2.33951e+07	2.843e+07	2.0007e+07	23.822	23.8692	23.8692	23.9224	23.6437	24.2445	24.4797	24.7609	24.254	+	0.0834243	0.644733	1.05953	1.56345
>LOC_Os08g43680.1 protein|glutathione S-transferase, C-terminal domain containing protein, expressed	LOC_Os08g43680.1	LOC_Os08g43680.1	glutathione S-transferase, C-terminal domain containing protein, expressed	43	53.4	0	175.71	201	5.64582e+07	5.09878e+07	6.63269e+07	9.76922e+07	8.6177e+07	8.27933e+07	7.71472e+07	1.0371e+08	8.26499e+07	25.7507	25.6036	25.9831	26.5417	26.3608	26.303	26.2011	26.628	26.3005	+	0.622706	0.597392	1.53976	1.51298
>LOC_Os08g44320.1 protein|low molecular weight protein-tyrosine-phosphatase slr0328, putative, expressed	LOC_Os08g44320.1	LOC_Os08g44320.1	low molecular weight protein-tyrosine-phosphatase slr0328, putative, expressed	7	32.5	0	31.091	89	3.7655e+07	4.3145e+07	3.2336e+07	8.01712e+07	7.02118e+07	5.61009e+07	5.52209e+07	6.39859e+07	5.11649e+07	25.1663	25.3627	24.9466	26.2566	26.0652	25.7415	25.7187	25.9312	25.6087	+	0.86255	0.594318	1.81825	1.50976
>LOC_Os08g44370.1 protein|inosine-uridine preferring nucleoside hydrolase family protein, putative, expressed	LOC_Os08g44370.1	LOC_Os08g44370.1	inosine-uridine preferring nucleoside hydrolase family protein, putative, expressed	5	27.2	0	20.141	60	2.96079e+07	3.31549e+07	2.9829e+07	2.80211e+07	2.20699e+07	2.01949e+07	1.5505e+07	1.93509e+07	1.7768e+07	24.8195	24.9827	24.8302	24.74	24.3956	24.2675	23.8862	24.2059	24.0828	+	-0.409778	-0.819169	0.752739	0.566768
>LOC_Os08g44400.1 protein|glutathione S-transferase, N-terminal domain containing protein, expressed	LOC_Os08g44400.1;LOC_Os08g44400.3;LOC_Os08g44400.2	LOC_Os08g44400.1	glutathione S-transferase, N-terminal domain containing protein, expressed	9	43.1	0	178.68	146	1.5289e+08	1.498e+08	1.5802e+08	1.5878e+08	1.9384e+08	1.9005e+08	2.0128e+08	2.65379e+08	2.4234e+08	27.1879	27.1585	27.2355	27.2425	27.5303	27.5018	27.5846	27.9835	27.8525	+	0.230878	0.612885	1.17355	1.52931
>LOC_Os09g07350.1 protein|fasciclin-like arabinogalactan protein 8 precursor, putative, expressed	LOC_Os09g07350.1	LOC_Os09g07350.1	fasciclin-like arabinogalactan protein 8 precursor, putative, expressed	15	44.1	0	162.08	122	1.1583e+08	1.6725e+08	1.78119e+08	9.93089e+07	6.98962e+07	5.45479e+07	6.27238e+07	9.32409e+07	5.8074e+07	26.7874	27.3174	27.4083	26.5654	26.0587	25.701	25.9025	26.4745	25.7914	+	-1.06266	-1.11492	0.478748	0.461715
>LOC_Os09g17329.1 protein|expressed protein;>LOC_Os09g17329.2 protein|expressed protein	LOC_Os09g17329.1;LOC_Os09g17329.2;LOC_Os09g17520.1;LOC_Os09g17120.1;LOC_Os09g15370.1	LOC_Os09g17329.1;LOC_Os09g17329.2	expressed protein;	21	33.8	0	78.237	78	2.0814e+07	2.63201e+07	2.1806e+07	5.1841e+07	3.82459e+07	4.52351e+07	1.0623e+08	6.49308e+07	7.9581e+07	24.3111	24.6497	24.3782	25.6276	25.1888	25.4309	26.6626	25.9524	26.2459	+	0.969468	1.84067	1.95812	3.58177
>LOC_Os09g18594.1 protein|protein kinase domain containing protein, expressed	LOC_Os09g18594.1;LOC_Os09g18594.2	LOC_Os09g18594.1	protein kinase domain containing protein, expressed	11	14.7	0	37.482	47	1.3341e+07	1.4584e+07	1.3016e+07	4.04459e+07	2.1802e+07	1.8709e+07	3.89271e+07	3.60089e+07	3.96831e+07	23.6694	23.7979	23.6338	25.2695	24.378	24.1572	25.2143	25.1018	25.242	+	0.901216	1.4857	1.86764	2.80054
>LOC_Os09g23540.1 protein|dehydrogenase, putative, expressed	LOC_Os09g23540.1	LOC_Os09g23540.1	dehydrogenase, putative, expressed	7	63.1	0	75.267	60	8.40492e+07	8.37172e+07	9.90079e+07	1.329e+08	1.2896e+08	1.5623e+08	1.3948e+08	1.5553e+08	1.483e+08	26.3247	26.319	26.561	26.9858	26.9424	27.2191	27.0555	27.2126	27.1439	+	0.647475	0.735753	1.56642	1.66527
>LOC_Os09g23550.1 protein|dehydrogenase, putative, expressed;>LOC_Os09g23550.2 protein|dehydrogenase, putative, expressed	LOC_Os09g23550.1;LOC_Os09g23550.2;LOC_Os04g52280.1	LOC_Os09g23550.1;LOC_Os09g23550.2	dehydrogenase, putative, expressed;	10	62.6	0	323.31	531	7.73502e+08	9.6459e+08	7.97108e+08	1.2093e+09	1.0769e+09	1.0436e+09	1.3821e+09	1.285e+09	1.1726e+09	29.5268	29.8453	29.5702	30.1715	30.0042	29.9589	30.3642	30.2591	30.1271	+	0.397437	0.602676	1.31717	1.51853
>LOC_Os09g23730.1 protein|HMG-Y-related protein A, putative, expressed	LOC_Os09g23730.1	LOC_Os09g23730.1	HMG-Y-related protein A, putative, expressed	4	31.5	0	18.112	15	929877	823923	353701	8.75442e+06	1.1972e+07	8.37078e+06	1.0881e+07	978498	1.1503e+06	19.8267	19.6521	18.4322	23.0616	23.5132	22.9969	23.3753	19.9002	20.1336	+	3.88689	1.8327	14.7935	3.56203
>LOC_Os09g24320.1 protein|2-oxo acid dehydrogenases acyltransferase domain containing protein, expressed	LOC_Os09g24320.1	LOC_Os09g24320.1	2-oxo acid dehydrogenases acyltransferase domain containing protein, expressed	9	28.7	0	40.486	124	3.48549e+07	2.8381e+07	3.0571e+07	6.6429e+07	5.15172e+07	5.2696e+07	5.84601e+07	7.10248e+07	6.31579e+07	25.0549	24.7584	24.8657	25.9853	25.6185	25.6512	25.801	26.0818	25.9125	+	0.8587	1.03876	1.8134	2.05446
>LOC_Os09g26900.1 protein|ctr copper transporter family protein, putative, expressed	LOC_Os09g26900.1	LOC_Os09g26900.1	ctr copper transporter family protein, putative, expressed	2	21.5	0.00053937	3.4688	26	2.86061e+06	4.47461e+06	4.2803e+06	3.00831e+06	5.68512e+06	4.77669e+06	6.53411e+06	7.01601e+06	9.76122e+06	21.4479	22.0933	22.0293	21.5205	22.4388	22.1876	22.6396	22.7422	23.2186	+	0.192121	1.00997	1.14244	2.01387
>LOC_Os09g27030.2 protein|oryzain gamma chain precursor, putative, expressed	LOC_Os09g27030.2	LOC_Os09g27030.2	oryzain gamma chain precursor, putative, expressed	5	29.8	0	148.63	97	7.49341e+07	7.48008e+07	8.21929e+07	1.2902e+08	1.3616e+08	1.172e+08	1.1194e+08	1.3318e+08	1.0289e+08	26.1591	26.1565	26.2925	26.943	27.0207	26.8044	26.7382	26.9888	26.6165	+	0.719987	0.578432	1.64717	1.49323
>LOC_Os09g27750.1 protein|1-aminocyclopropane-1-carboxylate oxidase 1, putative, expressed;>LOC_Os09g27820.1 protein|1-aminocyclopropane-1-carboxylate oxidase protein, putative, expressed	LOC_Os09g27750.1;LOC_Os09g27820.1	LOC_Os09g27750.1;LOC_Os09g27820.1	1-aminocyclopropane-1-carboxylate oxidase 1, putative, expressed;	7	30.4	0	15.703	13	1.6376e+07	7.12772e+06	7.62e+06	7.6837e+06	2.909e+06	4.62929e+06	627732	1.8144e+06	1.9388e+06	23.9651	22.765	22.8614	22.8734	21.4721	22.1424	19.2598	20.7911	20.8867	+	-1.03454	-2.88462	0.488172	0.135408
>LOC_Os09g29490.1 protein|peroxidase precursor, putative, expressed	LOC_Os09g29490.1	LOC_Os09g29490.1	peroxidase precursor, putative, expressed	11	35.8	0	100.05	67	2.1299e+07	8.3302e+06	1.065e+07	7.18652e+07	5.2353e+07	4.74028e+07	6.35628e+07	3.21699e+07	2.2785e+07	24.3443	22.9899	23.3443	26.0988	25.6418	25.4985	25.9217	24.9392	24.4416	+	2.18683	1.54131	4.55302	2.91058
>LOC_Os09g30414.1 protein|aspartic proteinase nepenthesin-2 precursor, putative, expressed	LOC_Os09g30414.1	LOC_Os09g30414.1	aspartic proteinase nepenthesin-2 precursor, putative, expressed	6	25.2	0	60.976	45	1.2184e+07	9.54577e+06	9.64219e+06	3.81749e+07	2.2645e+07	1.9275e+07	1.83121e+07	2.8747e+07	2.09241e+07	23.5385	23.1864	23.2009	25.1861	24.4327	24.2002	24.1263	24.7769	24.3187	+	1.29773	1.09867	2.45842	2.14157
>LOC_Os09g32800.1 protein|peptidase, T1 family, putative, expressed	LOC_Os09g32800.1;LOC_Os08g41730.1	LOC_Os09g32800.1	peptidase, T1 family, putative, expressed	7	45.7	0	28.845	20	8.8507e+06	7.58669e+06	7.0633e+06	1.0206e+07	3.3186e+07	2.56899e+07	7.29982e+06	1.1258e+07	9.9185e+06	23.0774	22.855	22.7519	23.2829	24.9841	24.6147	22.7994	23.4245	23.2417	+	1.39913	0.260417	2.63742	1.19782
>LOC_Os09g36270.1 protein|pantothenate kinase, putative, expressed;>LOC_Os09g36270.2 protein|pantothenate kinase, putative, expressed	LOC_Os09g36270.1;LOC_Os09g36270.2	LOC_Os09g36270.1;LOC_Os09g36270.2	pantothenate kinase, putative, expressed;	7	8.8	0	13.044	10	1.064e+06	2.47519e+06	1.43619e+06	3.2549e+06	3.5038e+06	5.7211e+06	2.33739e+06	3.4212e+06	4.35349e+06	20.0211	21.2391	20.4538	21.6342	21.7405	22.4479	21.1565	21.7061	22.0537	+	1.36951	1.06743	2.58383	2.09569
>LOC_Os09g36860.1 protein|acyl carrier protein, putative, expressed	LOC_Os09g36860.1	LOC_Os09g36860.1	acyl carrier protein, putative, expressed	2	32.6	0	105.55	10	8.74817e+06	5.05441e+06	4.22471e+06	3.6183e+06	2.67289e+06	2.07761e+06	1.90741e+06	1.547e+06	1.5963e+06	23.0605	22.2691	22.0104	21.7869	21.35	20.9865	20.8632	20.561	20.6063	+	-1.07225	-1.76985	0.475578	0.293238
>LOC_Os09g37240.1 protein|glutathione S-transferase, C-terminal domain containing protein, expressed	LOC_Os09g37240.1	LOC_Os09g37240.1	glutathione S-transferase, C-terminal domain containing protein, expressed	30	14.5	0	92.947	73	9.93983e+06	1.6568e+07	2.16529e+07	5.06918e+07	3.26181e+07	3.15669e+07	2.4104e+07	3.758e+07	3.74131e+07	23.2448	23.9819	24.3681	25.5953	24.9592	24.9119	24.5228	25.1635	25.157	+	1.29053	1.08284	2.44618	2.1182
>LOC_Os09g38090.1 protein|expressed protein	LOC_Os09g38090.1	LOC_Os09g38090.1	expressed protein	21	30.2	0	66.694	77	1.7724e+07	1.7433e+07	2.07051e+07	2.62039e+07	2.79821e+07	3.1403e+07	2.87239e+07	3.49881e+07	3.87209e+07	24.0792	24.0553	24.3035	24.6433	24.738	24.9044	24.7757	25.0604	25.2066	+	0.615895	0.868243	1.53251	1.82544
>LOC_Os09g38530.1 protein|transmembrane 9 superfamily member, putative, expressed	LOC_Os09g38530.1	LOC_Os09g38530.1	transmembrane 9 superfamily member, putative, expressed	5	8.8	0	12.375	29	1.9532e+07	1.65511e+07	1.3466e+07	9.50042e+06	9.55298e+06	7.32588e+06	6.71441e+06	9.36041e+06	8.48998e+06	24.2193	23.9804	23.6828	23.1796	23.1875	22.8046	22.6788	23.1581	23.0173	+	-0.903638	-1.00942	0.534537	0.496745
>LOC_Os10g01080.1 protein|SOR/SNZ family protein, putative, expressed	LOC_Os10g01080.1;LOC_Os01g39280.1;LOC_Os10g11520.1;LOC_Os10g08960.1;LOC_Os10g08220.1	LOC_Os10g01080.1	SOR/SNZ family protein, putative, expressed	4	45	0	20.819	10	2.40829e+06	467449	2.4093e+06	6.327e+06	5.0108e+06	6.55571e+06	1.55515e+06	1.268e+06	1.2812e+06	21.1996	18.8345	21.2002	22.5931	22.2566	22.6443	20.5686	20.2741	20.2891	+	2.0866	-0.0341347	4.24746	0.976617
>LOC_Os10g02480.1 protein|oxidoreductase, aldo/keto reductase family protein, putative, expressed;>LOC_Os10g02480.2 protein|oxidoreductase, aldo/keto reductase family protein, putative, expressed	LOC_Os10g02480.1;LOC_Os10g02480.2	LOC_Os10g02480.1;LOC_Os10g02480.2	oxidoreductase, aldo/keto reductase family protein, putative, expressed;	8	35.8	0	18.568	17	5.3029e+06	4.91561e+06	4.07099e+06	6.06279e+06	4.7172e+06	3.2744e+06	9.66387e+06	7.1885e+06	8.4646e+06	22.3383	22.2289	21.9569	22.5315	22.1695	21.6428	23.2042	22.7773	23.013	+	-0.0601285	0.823402	0.959179	1.76957
>LOC_Os10g21266.1 protein|ATP synthase subunit beta, putative, expressed	LOC_Os10g21266.1;LOC_Os01g25065.1	LOC_Os10g21266.1	ATP synthase subunit beta, putative, expressed	4	92	0	323.31	4586	1.5383e+10	1.53339e+10	1.4636e+10	2.5861e+10	1.9627e+10	2.18349e+10	2.744e+10	2.1043e+10	2.30771e+10	33.8406	33.836	33.7688	34.5901	34.1921	34.3459	34.6756	34.2926	34.4257	+	0.560889	0.649494	1.47518	1.56862
>LOC_Os10g22460.1 protein|expressed protein	LOC_Os10g22460.1	LOC_Os10g22460.1	expressed protein	3	15.3	0	16.334	9	570790	924741	279051	1.5198e+06	4.2367e+06	7.07378e+06	3.0225e+06	2.2237e+06	1.6048e+06	19.1226	19.8187	18.0902	20.5355	22.0145	22.754	21.5273	21.0845	20.614	+	2.75752	2.06478	6.76233	4.18371
>LOC_Os10g23100.1 protein|ras-related protein, putative, expressed	LOC_Os10g23100.1;LOC_Os09g10940.1	LOC_Os10g23100.1	ras-related protein, putative, expressed	5	25.5	0	7.9686	9	1.2172e+07	2.84921e+06	4.96571e+06	818652	2.30419e+06	1.63581e+06	1.7813e+06	679531	1.3792e+06	23.5371	21.4421	22.2436	19.6429	21.1358	20.6416	20.7645	19.3742	20.3954	+	-1.93416	-2.22956	0.261674	0.213224
>LOC_Os10g25780.3 protein|FAD-linked oxidoreductase protein, putative, expressed;>LOC_Os10g25780.2 protein|FAD-linked oxidoreductase protein, putative, expressed;>LOC_Os10g25780.1 protein|FAD-linked oxidoreductase protein, putative, expressed	LOC_Os10g25780.3;LOC_Os10g25780.2;LOC_Os10g25780.1	LOC_Os10g25780.3;LOC_Os10g25780.2;LOC_Os10g25780.1	FAD-linked oxidoreductase protein, putative, expressed;	12	24.4	0	32.608	84	4.3084e+07	4.93559e+07	4.16849e+07	3.21869e+07	3.4471e+07	3.20631e+07	2.8755e+07	2.96459e+07	3.036e+07	25.3606	25.5567	25.313	24.94	25.0389	24.9344	24.7773	24.8213	24.8557	+	-0.439046	-0.592028	0.737622	0.66341
>LOC_Os10g28050.1 protein|chitinase 2, putative, expressed	LOC_Os10g28050.1	LOC_Os10g28050.1	chitinase 2, putative, expressed	6	24.1	0	24.939	53	2.9432e+07	2.8858e+07	2.75059e+07	4.85329e+07	4.95809e+07	3.11759e+07	7.10691e+07	5.82882e+07	4.63521e+07	24.8109	24.7825	24.7132	25.5325	25.5633	24.8939	26.0827	25.7967	25.4661	+	0.561028	1.01298	1.47532	2.01808
>LOC_Os10g29470.1 protein|dehydrogenase, putative, expressed	LOC_Os10g29470.1;LOC_Os08g16910.1	LOC_Os10g29470.1	dehydrogenase, putative, expressed	16	68.9	0	299.11	251	2.53489e+08	2.074e+08	2.12129e+08	3.66239e+08	2.78041e+08	2.86381e+08	3.98041e+08	3.61049e+08	3.30009e+08	27.9173	27.6278	27.6604	28.4482	28.0507	28.0934	28.5683	28.4276	28.2979	+	0.46224	0.69611	1.37768	1.62013
>LOC_Os10g31810.1 protein|expressed protein	LOC_Os10g31810.1	LOC_Os10g31810.1	expressed protein	4	7.7	0	5.3706	8	5.19521e+06	3.00849e+06	2.5322e+06	1.09774e+06	2.03381e+06	2.2729e+06	1.5609e+06	1.51479e+06	1.51069e+06	22.3087	21.5206	21.272	20.0661	20.9557	21.1161	20.5739	20.5307	20.5268	+	-0.987792	-1.15663	0.504249	0.448559
>LOC_Os10g31900.1 protein|RNA recognition motif containing protein, putative, expressed	LOC_Os10g31900.1	LOC_Os10g31900.1	RNA recognition motif containing protein, putative, expressed	3	11.8	0	13.282	19	4.7872e+06	5.17659e+06	8.00511e+06	8.962e+06	1.1088e+07	9.11562e+06	7.73688e+06	1.1166e+07	1.075e+07	22.1908	22.3036	22.9325	23.0954	23.4025	23.1199	22.8833	23.4126	23.3578	+	0.730326	0.742318	1.65901	1.67286
>LOC_Os10g33720.3 protein|methyltransferase, putative, expressed;>LOC_Os10g33720.1 protein|methyltransferase, putative, expressed	LOC_Os10g33720.3;LOC_Os10g33720.1	LOC_Os10g33720.3;LOC_Os10g33720.1	methyltransferase, putative, expressed;	2	4.4	0	7.66	4	1.4972e+06	1.4435e+06	1.3709e+06	936111	347591	440090	528462	428299	466439	20.5138	20.4611	20.3867	19.8363	18.407	18.7474	19.0114	18.7083	18.8313	+	-1.45696	-1.60355	0.36426	0.329067
>LOC_Os10g35370.1 protein|oxidoreductase, short chain dehydrogenase/reductase family domain containing family, expressed;>LOC_Os10g35370.2 protein|oxidoreductase, short chain dehydrogenase/reductase family domain containing family, expressed	LOC_Os10g35370.1;LOC_Os10g35370.2	LOC_Os10g35370.1;LOC_Os10g35370.2	oxidoreductase, short chain dehydrogenase/reductase family domain containing family, expressed;	30	76.1	0	323.31	682	1.6016e+09	1.4083e+09	1.4363e+09	1.4327e+09	9.54202e+08	8.8234e+08	1.0279e+09	8.6262e+08	9.00038e+08	30.5769	30.3913	30.4197	30.4161	29.8297	29.7168	29.937	29.6841	29.7454	+	-0.475107	-0.673755	0.719414	0.626873
>LOC_Os10g36780.4 protein|OsProCP4 - Putative Lysosomal Pro-x Carboxypeptidase homologue, expressed;>LOC_Os10g36780.3 protein|OsProCP4 - Putative Lysosomal Pro-x Carboxypeptidase homologue, expressed;>LOC_Os10g36780.2 protein|OsProCP4 - Putative Lysosomal	LOC_Os10g36780.4;LOC_Os10g36780.3;LOC_Os10g36780.2;LOC_Os10g36780.1	LOC_Os10g36780.4;LOC_Os10g36780.3;LOC_Os10g36780.2;LOC_Os10g36780.1	OsProCP4 - Putative Lysosomal Pro-x Carboxypeptidase homologue, expressed;	7	28.5	0	23.198	46	1.5524e+07	1.5684e+07	1.4111e+07	3.29179e+07	2.359e+07	3.61051e+07	3.5786e+07	2.0345e+07	2.6944e+07	23.888	23.9028	23.7503	24.9724	24.4917	25.1057	25.0929	24.2782	24.6835	+	1.00955	0.837807	2.01328	1.78733
>LOC_Os10g37980.1 protein|prephenate dehydratase domain containing protein, expressed	LOC_Os10g37980.1	LOC_Os10g37980.1	prephenate dehydratase domain containing protein, expressed	3	11	0	8.8721	7	1.85941e+06	1.3394e+06	1.2308e+06	3.2188e+06	3.67711e+06	1.6243e+06	4.09051e+06	3.40851e+06	3.31721e+06	20.8264	20.3532	20.2312	21.6181	21.8101	20.6314	21.9639	21.7007	21.6615	+	0.882963	1.30512	1.84416	2.47104
>LOC_Os10g41400.1 protein|peptide methionine sulfoxide reductase, putative, expressed	LOC_Os10g41400.1;LOC_Os10g41400.2	LOC_Os10g41400.1	peptide methionine sulfoxide reductase, putative, expressed	13	47.1	0	118.91	244	2.0286e+08	1.9971e+08	2.037e+08	1.99051e+08	2.84971e+08	2.96651e+08	3.03409e+08	3.1287e+08	3.0374e+08	27.5959	27.5733	27.6019	27.5686	28.0862	28.1442	28.1767	28.221	28.1783	+	0.342621	0.60161	1.26806	1.51741
>LOC_Os10g42100.1 protein|pyruvate kinase, putative, expressed	LOC_Os10g42100.1	LOC_Os10g42100.1	pyruvate kinase, putative, expressed	14	41.4	0	82.049	103	6.27351e+07	6.37371e+07	6.21818e+07	5.1599e+07	4.81309e+07	5.35239e+07	3.2326e+07	2.6086e+07	2.6845e+07	25.9028	25.9256	25.89	25.6208	25.5205	25.6737	24.9462	24.6368	24.6781	+	-0.301134	-1.15243	0.811614	0.449868
>LOC_Os10g42500.1 protein|PAP fibrillin family domain containing protein, expressed	LOC_Os10g42500.1	LOC_Os10g42500.1	PAP fibrillin family domain containing protein, expressed	11	30.5	0	81.58	136	1.77361e+08	1.9415e+08	1.7927e+08	2.70841e+08	2.85879e+08	2.39309e+08	2.66611e+08	3.0701e+08	2.95721e+08	27.4021	27.5326	27.4176	28.0129	28.0908	27.8343	27.9902	28.1937	28.1397	+	0.528581	0.657087	1.44251	1.5769
>LOC_Os11g03390.1 protein|FHA domain containing protein, putative, expressed	LOC_Os11g03390.1	LOC_Os11g03390.1	FHA domain containing protein, putative, expressed	3	57	0	214.36	110	2.7612e+08	2.9354e+08	2.71091e+08	3.91691e+08	5.03519e+08	4.067e+08	3.75589e+08	5.3348e+08	3.5407e+08	28.0407	28.129	28.0142	28.5451	28.9075	28.5994	28.4846	28.9909	28.3995	+	0.622701	0.563667	1.53976	1.47802
>LOC_Os11g08330.1 protein|POLD1 - Putative DNA polymerase delta catalytic subunit, expressed	LOC_Os11g08330.1	LOC_Os11g08330.1	POLD1 - Putative DNA polymerase delta catalytic subunit, expressed	2	2.1	0.0077859	2.2533	2	518829	370995	484501	1.08861e+06	659211	772990	658489	549778	724929	18.9849	18.501	18.8861	20.0541	19.3304	19.5601	19.3288	19.0685	19.4675	+	0.857482	0.497567	1.81187	1.41183
>LOC_Os11g11960.1 protein|disease resistance protein RPM1, putative, expressed	LOC_Os11g11960.1	LOC_Os11g11960.1	disease resistance protein RPM1, putative, expressed	2	3.6	0	5.946	5	392940	907891	336986	798919	1.2239e+06	1.038e+06	1.3123e+06	2.5855e+06	1.738e+06	18.584	19.7922	18.3623	19.6077	20.2231	19.9854	20.3237	21.302	20.729	+	1.02589	1.87208	2.03622	3.6606
>LOC_Os11g13420.3 protein|RNA binding protein, putative, expressed;>LOC_Os11g13420.1 protein|RNA binding protein, putative, expressed;>LOC_Os11g13420.2 protein|RNA binding protein, putative, expressed;>LOC_Os05g25400.1 protein|RNA binding protein, putative	LOC_Os11g13420.3;LOC_Os11g13420.1;LOC_Os11g13420.2;LOC_Os05g25400.1	LOC_Os11g13420.3;LOC_Os11g13420.1;LOC_Os11g13420.2;LOC_Os05g25400.1	RNA binding protein, putative, expressed;	2	18	0.00027435	3.7171	3	2.7583e+06	1.8757e+06	1.9193e+06	1.6743e+06	1.5959e+06	1.9066e+06	670789	1.3486e+06	650514	21.3954	20.839	20.8722	20.6751	20.6059	20.8626	19.3555	20.363	19.3112	+	-0.320952	-1.35891	0.800541	0.389876
>LOC_Os11g18570.1 protein|cytochrome P450, putative, expressed;>LOC_Os04g48200.1 protein|cytochrome P450, putative, expressed	LOC_Os11g18570.1;LOC_Os04g48200.1	LOC_Os11g18570.1;LOC_Os04g48200.1	cytochrome P450, putative, expressed;	2	4.8	0	4.6089	5	6.18949e+06	5.66341e+06	4.32389e+06	452221	428691	209361	803997	341241	349260	22.5614	22.4332	22.0439	18.7867	18.7096	17.6756	19.6168	18.3804	18.4139	+	-3.95555	-3.54244	0.0644555	0.0858259
>LOC_Os11g18730.1 protein|glycosyl hydrolase family 3 protein, putative, expressed	LOC_Os11g18730.1;LOC_Os11g18690.1	LOC_Os11g18730.1	glycosyl hydrolase family 3 protein, putative, expressed	29	53.4	0	287.17	355	6.86669e+08	6.19239e+08	6.98672e+08	2.4267e+08	2.31659e+08	1.9834e+08	2.05179e+08	2.0445e+08	2.1088e+08	29.355	29.2059	29.38	27.8544	27.7874	27.5634	27.6123	27.6072	27.6518	+	-1.57858	-1.68989	0.334811	0.309951
>LOC_Os11g25260.1 protein|nucleoside-triphosphatase, putative, expressed;>LOC_Os11g25330.1 protein|nucleoside-triphosphatase, putative, expressed	LOC_Os11g25260.1;LOC_Os11g25330.1	LOC_Os11g25260.1;LOC_Os11g25330.1	nucleoside-triphosphatase, putative, expressed;	16	54.3	0	164.17	186	3.31141e+08	2.95489e+08	2.13019e+08	1.3592e+08	1.2386e+08	1.3035e+08	1.1149e+08	8.5414e+07	8.88957e+07	28.3029	28.1385	27.6664	27.0182	26.8841	26.9578	26.7323	26.348	26.4056	+	-1.08256	-1.54063	0.47219	0.343735
>LOC_Os11g26850.2 protein|erythronate-4-phosphate dehydrogenase, putative, expressed;>LOC_Os11g26850.3 protein|erythronate-4-phosphate dehydrogenase, putative, expressed	LOC_Os11g26850.2;LOC_Os11g26850.3	LOC_Os11g26850.2;LOC_Os11g26850.3	erythronate-4-phosphate dehydrogenase, putative, expressed;	38	83.8	0	323.31	1130	2.38999e+09	2.3648e+09	2.13221e+09	1.7409e+09	1.3614e+09	1.5384e+09	1.7117e+09	1.2897e+09	1.2641e+09	31.1544	31.1391	30.9897	30.6972	30.3424	30.5188	30.6728	30.2644	30.2355	+	-0.574906	-0.703498	0.67133	0.614081
>LOC_Os11g29370.1 protein|haloacid dehalogenase-like hydrolase family protein, putative, expressed	LOC_Os11g29370.1	LOC_Os11g29370.1	haloacid dehalogenase-like hydrolase family protein, putative, expressed	23	62.9	0	165.29	184	7.68952e+07	7.2571e+07	7.25408e+07	7.99481e+07	8.45652e+07	9.91713e+07	1.5318e+08	1.1284e+08	1.169e+08	26.1964	26.1129	26.1123	26.2526	26.3336	26.5634	27.1907	26.7497	26.8007	+	0.242654	0.773162	1.18317	1.70901
>LOC_Os11g29400.1 protein|6-phosphogluconate dehydrogenase, decarboxylating, putative, expressed	LOC_Os11g29400.1	LOC_Os11g29400.1	6-phosphogluconate dehydrogenase, decarboxylating, putative, expressed	18	51	0	233.36	205	2.04701e+08	1.3614e+08	1.299e+08	9.14139e+07	1.2044e+08	1.2789e+08	8.09877e+07	8.91598e+07	9.05901e+07	27.6089	27.0205	26.9528	26.4459	26.8437	26.9303	26.2712	26.4099	26.4328	+	-0.4541	-0.822777	0.729966	0.565353
>LOC_Os11g32240.1 protein|cytochrome P450 51, putative, expressed	LOC_Os11g32240.1	LOC_Os11g32240.1	cytochrome P450 51, putative, expressed	5	12.4	0	12.115	8	5.7203e+06	4.1871e+06	4.0447e+06	724833	1.5577e+06	2.00131e+06	1.9782e+06	1.3932e+06	1.72809e+06	22.4477	21.9975	21.9476	19.4673	20.571	20.9325	20.9158	20.41	20.7207	+	-1.80733	-1.44877	0.285719	0.366335
>LOC_Os11g35710.1 protein|cycloartenol synthase, putative, expressed	LOC_Os11g35710.1;LOC_Os02g04760.1;LOC_Os02g04750.3;LOC_Os02g04750.2;LOC_Os02g04750.1;LOC_Os02g04730.1	LOC_Os11g35710.1	cycloartenol synthase, putative, expressed	6	9.8	0	12.545	7	3.04371e+06	3.9223e+06	4.32291e+06	498585	664035	2.2222e+06	3.06361e+06	2.824e+06	4.27061e+06	21.5374	21.9033	22.0436	18.9275	19.3409	21.0836	21.5468	21.4293	22.026	+	-2.0441	-0.160707	0.242474	0.894587
>LOC_Os11g37640.1 protein|ADP-ribosylation factor, putative, expressed	LOC_Os11g37640.1	LOC_Os11g37640.1	ADP-ribosylation factor, putative, expressed	2	17.9	0	8.0886	4	928318	1.3637e+06	2e+06	864149	972649	855080	667612	809219	613511	19.8243	20.3791	20.9316	19.7209	19.8916	19.7057	19.3486	19.6262	19.2267	+	-0.60558	-0.977794	0.657207	0.507756
>LOC_Os11g37890.1 protein|NAD dependent epimerase/dehydratase family protein, putative, expressed;>LOC_Os11g37890.2 protein|NAD dependent epimerase/dehydratase family protein, putative, expressed	LOC_Os11g37890.1;LOC_Os11g37890.2;LOC_Os11g37890.3	LOC_Os11g37890.1;LOC_Os11g37890.2	NAD dependent epimerase/dehydratase family protein, putative, expressed;	12	65.5	0	41.664	116	1.6456e+08	1.1258e+08	1.1594e+08	9.67112e+07	1.0166e+08	1.0043e+08	9.1181e+07	7.62842e+07	8.76372e+07	27.294	26.7464	26.7888	26.5272	26.5992	26.5816	26.4422	26.1849	26.385	+	-0.37375	-0.605691	0.771774	0.657156
>LOC_Os11g38900.1 protein|histone-lysine N-methyltransferase, H3 lysine-9 specific SUVH1, putative, expressed	LOC_Os11g38900.1	LOC_Os11g38900.1	histone-lysine N-methyltransferase, H3 lysine-9 specific SUVH1, putative, expressed	6	13.7	0	32.391	26	5.41309e+06	1.0455e+07	8.28259e+06	8.45369e+06	1.4288e+07	1.1434e+07	1.5365e+07	1.4757e+07	1.4755e+07	22.368	23.3177	22.9816	23.0112	23.7683	23.4468	23.8731	23.8149	23.8147	+	0.519638	0.945125	1.4336	1.92536
>LOC_Os11g39990.1 protein|patatin, putative, expressed	LOC_Os11g39990.1;LOC_Os11g40009.2;LOC_Os11g40009.1	LOC_Os11g39990.1	patatin, putative, expressed	4	14.9	0	25.565	21	2.2171e+07	1.38651e+07	1.3619e+07	4.02749e+06	9.45123e+06	9.59758e+06	4.97909e+06	7.82408e+06	8.11163e+06	24.4022	23.7249	23.6991	21.9414	23.1721	23.1942	22.2475	22.8995	22.9516	+	-1.17282	-1.24258	0.443552	0.422617
>LOC_Os11g40510.2 protein|RNA recognition motif containing protein, putative, expressed;>LOC_Os11g40510.1 protein|RNA recognition motif containing protein, putative, expressed	LOC_Os11g40510.2;LOC_Os11g40510.1	LOC_Os11g40510.2;LOC_Os11g40510.1	RNA recognition motif containing protein, putative, expressed;	2	16.6	0	11.913	14	4.09051e+06	4.4847e+06	4.83421e+06	5.59738e+06	1.009e+07	7.0292e+06	5.37242e+06	6.6251e+06	6.62762e+06	21.9639	22.0966	22.2049	22.4163	23.2664	22.7449	22.3571	22.6595	22.6601	+	0.720801	0.470477	1.6481	1.38557
>LOC_Os11g43250.1 protein|Leucine Rich Repeat family protein, expressed	LOC_Os11g43250.1	LOC_Os11g43250.1	Leucine Rich Repeat family protein, expressed	10	14.6	0	32.749	32	6.43349e+06	9.49331e+06	8.71658e+06	1.41861e+07	1.1936e+07	1.03e+07	1.227e+07	1.4968e+07	1.1722e+07	22.6172	23.1785	23.0553	23.758	23.5088	23.2961	23.5486	23.8354	23.4827	+	0.570646	0.671914	1.48519	1.59318
>LOC_Os11g44810.1 protein|auxin-repressed protein, putative, expressed;>LOC_Os11g44810.2 protein|auxin-repressed protein, putative, expressed	LOC_Os11g44810.1;LOC_Os11g44810.2;LOC_Os11g44810.3	LOC_Os11g44810.1;LOC_Os11g44810.2	auxin-repressed protein, putative, expressed;	5	68	0	24.9	34	2.73141e+07	2.21209e+07	3.70721e+07	5.2971e+07	7.82908e+07	9.40041e+07	5.64281e+07	6.52991e+07	5.0327e+07	24.7031	24.3989	25.1438	25.6587	26.2223	26.4862	25.7499	25.9606	25.5848	+	1.3738	1.01647	2.59151	2.02297
>LOC_Os11g44950.2 protein|glycosyl hydrolase family 3 protein, putative, expressed;>LOC_Os11g44950.1 protein|glycosyl hydrolase family 3 protein, putative, expressed	LOC_Os11g44950.2;LOC_Os11g44950.1	LOC_Os11g44950.2;LOC_Os11g44950.1	glycosyl hydrolase family 3 protein, putative, expressed;	3	8.4	0	12.25	10	8.88678e+06	6.86639e+06	8.32218e+06	1.8501e+06	2.4125e+06	1.1201e+06	2.3586e+06	1.6977e+06	2.04419e+06	23.0832	22.7111	22.9885	20.8192	21.2021	20.0952	21.1695	20.6952	20.9631	+	-2.22214	-1.98505	0.214323	0.252605
>LOC_Os12g02370.4 protein|chalcone--flavonone isomerase, putative, expressed;>LOC_Os12g02370.2 protein|chalcone--flavonone isomerase, putative, expressed;>LOC_Os11g02440.1 protein|chalcone--flavonone isomerase, putative, expressed	LOC_Os12g02370.4;LOC_Os12g02370.2;LOC_Os11g02440.1	LOC_Os12g02370.4;LOC_Os12g02370.2;LOC_Os11g02440.1	chalcone--flavonone isomerase, putative, expressed;	9	75.6	0	40.828	56	6.18689e+07	3.9092e+07	4.23859e+07	4.78691e+07	3.31179e+07	2.97821e+07	1.7797e+07	2.15061e+07	1.6017e+07	25.8827	25.2204	25.3371	25.5126	24.9811	24.8279	24.0851	24.3582	23.9331	+	-0.372843	-1.35457	0.772259	0.391052
>LOC_Os12g08220.1 protein|histone deacetylase, putative, expressed	LOC_Os12g08220.1	LOC_Os12g08220.1	histone deacetylase, putative, expressed	5	14.9	0	13.716	14	5.22069e+06	5.7557e+06	4.52119e+06	8.45861e+06	7.88091e+06	6.88288e+06	7.19843e+06	7.94409e+06	5.98728e+06	22.3158	22.4566	22.1083	23.012	22.9099	22.7146	22.7793	22.9215	22.5135	+	0.585285	0.444508	1.50034	1.36085
>LOC_Os12g08760.1 protein|carboxyvinyl-carboxyphosphonate phosphorylmutase, putative, expressed	LOC_Os12g08760.1	LOC_Os12g08760.1	carboxyvinyl-carboxyphosphonate phosphorylmutase, putative, expressed	17	55.1	0	122.14	208	3.03881e+08	2.6235e+08	2.48169e+08	2.30481e+08	5.61978e+07	6.11619e+07	7.98429e+07	6.92538e+07	6.77102e+07	28.1789	27.9669	27.8867	27.7801	25.744	25.8661	26.2507	26.0454	26.0129	+	-1.54746	-1.90789	0.342112	0.266482
>LOC_Os12g10740.1 protein|leucine-rich repeat family protein, putative, expressed	LOC_Os12g10740.1;LOC_Os11g14050.2;LOC_Os11g14050.1;LOC_Os05g24010.3;LOC_Os05g25350.1;LOC_Os05g06990.1;LOC_Os05g25370.1;LOC_Os05g24010.2;LOC_Os05g24010.1	LOC_Os12g10740.1	leucine-rich repeat family protein, putative, expressed	20	32.8	0	110.84	220	5.34631e+07	6.73241e+07	7.42249e+07	1.3562e+08	7.00091e+07	8.20352e+07	1.4283e+08	1.2904e+08	1.2868e+08	25.672	26.0046	26.1454	27.015	26.061	26.2897	27.0897	26.9432	26.9392	+	0.514571	1.05004	1.42857	2.07059
>LOC_Os12g12470.1 protein|NADP-dependent oxidoreductase, putative, expressed	LOC_Os12g12470.1;LOC_Os11g14910.1	LOC_Os12g12470.1	NADP-dependent oxidoreductase, putative, expressed	8	33.9	0	27.22	75	4.241e+07	5.013e+07	4.57589e+07	3.0189e+07	2.65099e+07	2.58419e+07	3.38981e+07	2.6367e+07	3.0993e+07	25.3379	25.5792	25.4475	24.8475	24.66	24.6232	25.0147	24.6522	24.8854	+	-0.744619	-0.604087	0.596826	0.657888
>LOC_Os12g14440.1 protein|Jacalin-like lectin domain containing protein, putative, expressed	LOC_Os12g14440.1	LOC_Os12g14440.1	Jacalin-like lectin domain containing protein, putative, expressed	6	35.6	0	94.086	40	1.9594e+07	1.3297e+07	1.9962e+07	5.671e+07	3.33231e+07	3.67189e+07	9.10868e+06	7.32918e+06	1.4051e+07	24.2239	23.6646	24.2508	25.7571	24.99	25.13	23.1188	22.8052	23.7442	+	1.24596	-0.823684	2.37176	0.564997
>LOC_Os12g15470.2 protein|OsSCP65 - Putative Serine Carboxypeptidase homologue, expressed;>LOC_Os12g15470.3 protein|OsSCP65 - Putative Serine Carboxypeptidase homologue, expressed;>LOC_Os12g15470.1 protein|OsSCP65 - Putative Serine Carboxypeptidase homolog	LOC_Os12g15470.2;LOC_Os12g15470.3;LOC_Os12g15470.1	LOC_Os12g15470.2;LOC_Os12g15470.3;LOC_Os12g15470.1	OsSCP65 - Putative Serine Carboxypeptidase homologue, expressed;	9	33.1	0	193.35	235	1.4012e+08	1.245e+08	1.3889e+08	2.1183e+08	2.2254e+08	1.75059e+08	1.54629e+08	2.3386e+08	1.69889e+08	27.0621	26.8916	27.0494	27.6583	27.7295	27.3833	27.2042	27.8011	27.34	+	0.589356	0.447437	1.50458	1.36362
>LOC_Os12g16220.2 protein|nmrA-like family domain containing protein, expressed	LOC_Os12g16220.2;LOC_Os12g16220.3;LOC_Os12g16290.1	LOC_Os12g16220.2	nmrA-like family domain containing protein, expressed	11	46.5	0	49.308	137	6.8556e+07	7.16181e+07	6.42392e+07	9.16569e+07	8.52638e+07	7.10411e+07	1.3321e+08	1.0137e+08	1.0849e+08	26.0308	26.0938	25.9369	26.4497	26.3454	26.0821	26.9891	26.5951	26.693	+	0.271927	0.738541	1.20742	1.66849
>LOC_Os12g17910.1 protein|T-complex protein, putative, expressed	LOC_Os12g17910.1	LOC_Os12g17910.1	T-complex protein, putative, expressed	55	83.4	0	323.31	1938	9.54832e+09	9.68678e+09	9.35967e+09	5.65669e+09	6.40579e+09	7.30998e+09	5.30399e+09	4.5536e+09	5.10191e+09	33.1526	33.1734	33.1238	32.3973	32.5767	32.7672	32.3044	32.0844	32.2484	+	-0.569505	-0.937534	0.673848	0.522124
>LOC_Os12g32986.1 protein|heat shock protein, putative, expressed	LOC_Os12g32986.1	LOC_Os12g32986.1	heat shock protein, putative, expressed	16	31.6	0	49.633	62	2.3671e+07	1.8784e+07	2.3683e+07	2.5797e+07	2.96741e+07	3.46771e+07	3.60801e+07	4.1765e+07	3.1002e+07	24.4966	24.163	24.4974	24.6207	24.8227	25.0475	25.1047	25.3158	24.8859	+	0.444635	0.716459	1.36097	1.64314
>LOC_Os12g36640.1 protein|universal stress protein domain containing protein, putative, expressed;>LOC_Os12g36640.2 protein|universal stress protein domain containing protein, putative, expressed	LOC_Os12g36640.1;LOC_Os12g36640.2;LOC_Os12g36630.1	LOC_Os12g36640.1;LOC_Os12g36640.2	universal stress protein domain containing protein, putative, expressed;	8	68.6	0	35.24	61	1.698e+07	1.6163e+07	1.6393e+07	2.62791e+07	1.7675e+07	2.3205e+07	2.8233e+07	2.11711e+07	3.05761e+07	24.0173	23.9462	23.9666	24.6474	24.0752	24.4679	24.7509	24.3356	24.8659	+	0.420148	0.674087	1.33806	1.59559
>LOC_Os12g36830.1 protein|pathogenesis-related Bet v I family protein, putative, expressed	LOC_Os12g36830.1	LOC_Os12g36830.1	pathogenesis-related Bet v I family protein, putative, expressed	9	70.6	0	28.442	30	2.0565e+06	7.14449e+06	7.35029e+06	1.1752e+07	1.0921e+07	1.133e+07	1.4419e+07	3.32509e+07	2.1558e+07	20.9718	22.7684	22.8094	23.4864	23.3806	23.4337	23.7815	24.9869	24.3617	+	1.25037	2.19352	2.37903	4.57419
>LOC_Os12g36880.1 protein|pathogenesis-related Bet v I family protein, putative, expressed	LOC_Os12g36880.1	LOC_Os12g36880.1	pathogenesis-related Bet v I family protein, putative, expressed	6	46.8	0	18.735	21	5.18481e+06	4.70851e+06	3.2257e+06	9.2841e+06	1.0249e+07	7.57597e+06	1.6548e+07	2.3194e+07	1.5739e+07	22.3059	22.1668	21.6212	23.1463	23.289	22.853	23.9801	24.4672	23.9078	+	1.06481	2.08712	2.0919	4.249
>LOC_Os12g36950.1 protein|CTP synthase, putative, expressed;>LOC_Os12g36950.3 protein|CTP synthase, putative, expressed	LOC_Os12g36950.1;LOC_Os12g36950.3	LOC_Os12g36950.1;LOC_Os12g36950.3	CTP synthase, putative, expressed;	5	9.5	0	10.012	16	8.3889e+06	8.93893e+06	6.64409e+06	6.91022e+06	4.3787e+06	4.80792e+06	3.92081e+06	4.0719e+06	3.9677e+06	23.0001	23.0917	22.6636	22.7203	22.0621	22.197	21.9027	21.9573	21.9199	+	-0.592005	-0.991833	0.66342	0.502839
>LOC_Os12g37960.2 protein|diaminopimelate epimerase, chloroplast precursor, putative, expressed;>LOC_Os12g37960.1 protein|diaminopimelate epimerase, chloroplast precursor, putative, expressed	LOC_Os12g37960.2;LOC_Os12g37960.1	LOC_Os12g37960.2;LOC_Os12g37960.1	diaminopimelate epimerase, chloroplast precursor, putative, expressed;	16	46	0	272.89	243	4.5035e+08	4.25649e+08	4.274e+08	3.36509e+08	3.95121e+08	3.75389e+08	2.22701e+08	3.0014e+08	2.72691e+08	28.7465	28.6651	28.671	28.3261	28.5577	28.4838	27.7305	28.1611	28.0227	+	-0.238323	-0.722767	0.84773	0.605934
>LOC_Os12g38120.1 protein|thaumatin family domain containing protein, expressed	LOC_Os12g38120.1	LOC_Os12g38120.1	thaumatin family domain containing protein, expressed	5	23.5	0	21.273	53	2.3384e+07	2.14851e+07	2.71021e+07	6.9155e+07	4.17331e+07	5.38129e+07	5.43079e+07	3.97679e+07	3.1812e+07	24.479	24.3568	24.6919	26.0433	25.3147	25.6815	25.6947	25.2451	24.9231	+	1.17058	0.778364	2.25101	1.71518
>LOC_Os12g38170.1 protein|osmotin, putative, expressed	LOC_Os12g38170.1	LOC_Os12g38170.1	osmotin, putative, expressed	7	30	0	157.74	227	1.75729e+08	1.7253e+08	2.6628e+08	3.82149e+08	3.8544e+08	4.39001e+08	3.95861e+08	3.44761e+08	3.23049e+08	27.3888	27.3623	27.9884	28.5096	28.5219	28.7096	28.5604	28.361	28.2672	+	1.00057	0.816396	2.00079	1.761
>LOC_Os12g42550.2 protein|methyl-CpG binding domain containing protein, putative, expressed;>LOC_Os12g42550.1 protein|methyl-CpG binding domain containing protein, putative, expressed	LOC_Os12g42550.2;LOC_Os12g42550.1	LOC_Os12g42550.2;LOC_Os12g42550.1	methyl-CpG binding domain containing protein, putative, expressed;	19	84.9	0	113.89	167	8.53821e+07	3.27159e+07	2.7767e+07	2.4418e+08	1.5628e+08	1.503e+08	1.85401e+08	5.67721e+07	6.0562e+07	26.3474	24.9635	24.7269	27.8634	27.2196	27.1633	27.4661	25.7587	25.8519	+	2.06947	1.01295	4.19732	2.01804
>LOC_Os12g42884.3 protein|5-methyltetrahydropteroyltriglutamate--homocysteine methyltransferase, putative, expressed;>LOC_Os12g42884.2 protein|5-methyltetrahydropteroyltriglutamate--homocysteine methyltransferase, putative, expressed;>LOC_Os12g42884.1 prot	LOC_Os12g42884.3;LOC_Os12g42884.2;LOC_Os12g42884.1	LOC_Os12g42884.3;LOC_Os12g42884.2;LOC_Os12g42884.1	5-methyltetrahydropteroyltriglutamate--homocysteine methyltransferase, putative, expressed;	13	72.2	0	323.31	1501	5.03701e+09	5.61512e+09	5.31731e+09	4.19519e+09	2.9568e+09	3.04381e+09	3.93711e+09	2.9601e+09	3.01809e+09	32.2299	32.3867	32.3081	31.9661	31.4614	31.5032	31.8745	31.463	31.491	+	-0.664641	-0.698718	0.630846	0.61612
>LOC_Os12g43380.1 protein|thaumatin, putative, expressed;>LOC_Os12g43430.1 protein|thaumatin, putative, expressed	LOC_Os12g43380.1;LOC_Os12g43430.1;LOC_Os12g43410.1	LOC_Os12g43380.1;LOC_Os12g43430.1	thaumatin, putative, expressed;	5	38.4	0	61.813	91	1.2135e+08	9.55478e+07	1.1573e+08	1.4696e+08	1.3662e+08	1.7931e+08	2.0128e+08	1.9721e+08	1.4854e+08	26.8546	26.5097	26.7862	27.1308	27.0256	27.4179	27.5846	27.5552	27.1463	+	0.474604	0.711851	1.38954	1.6379
>LOC_Os12g43630.1 protein|lactate/malate dehydrogenase, putative, expressed;>LOC_Os12g43630.2 protein|lactate/malate dehydrogenase, putative, expressed;>LOC_Os12g43630.3 protein|lactate/malate dehydrogenase, putative, expressed	LOC_Os12g43630.1;LOC_Os12g43630.2;LOC_Os12g43630.3	LOC_Os12g43630.1;LOC_Os12g43630.2;LOC_Os12g43630.3	lactate/malate dehydrogenase, putative, expressed;	9	40.4	0	213.23	101	2.9714e+08	3.24961e+08	2.6677e+08	2.4049e+08	2.9454e+08	2.5497e+08	1.7202e+08	2.04299e+08	1.9932e+08	28.1466	28.2757	27.991	27.8414	28.1339	27.9258	27.358	27.6061	27.5705	+	-0.170745	-0.626217	0.888384	0.647873
