# Supplementary material for: Label-free quantitative proteome data associated with MSP1 and flg22 induced signaling in rice leaves
Source: Data Brief. 2018 Jul 31;20:204–9. doi: 10.1016/j.dib.2018.07.063 (PMC6097273; doi:10.1016/j.dib.2018.07.063)
Supplement: Supplementary file 4 — Table 3. Overall analysis of differentially modulated proteins. [file mmc4.xlsx]

## Sheet: Sheet1
Table S3. Overall analysis of differentially modulated proteins
Number	Protein IDs	Annotation	fold change_MSP1 vs.control	fold change_flg22 vs. control
Proteins with increased abundance in both MSP1 and flg22 treated samples(211)	LOC_Os01g04650.1	PB1 domain containing protein	1.79127	1.00933
	LOC_Os01g62230.1	Core histone H2A/H2B/H3/H4 domain containing protein	2.02132	1.7219
	LOC_Os01g07090.1	5-azacytidine resistance protein azr1	1.2864	1.08601
	LOC_Os01g08410.1	early fruit mRNA	2.38616	0.252707
	LOC_Os01g10020.1	ectonucleotide pyrophosphatase/phosphodiesterase family member 1	0.75614	0.398088
	LOC_Os01g14670.1	Cupin domain containing protein	0.686993	0.274723
	LOC_Os01g16090.1	RNA binding protein	0.705278	1.00057
	LOC_Os01g22249.1	peroxidase precursor	1.59822	3.27764
	LOC_Os01g22980.2	OsSCP3 - Putative Serine Carboxypeptidase homologue	0.900701	0.846586
	LOC_Os01g31690.1	oxygen-evolving enhancer protein 1, chloroplast precursor	0.631779	0.40719
	LOC_Os01g43270.1	hydroquinone glucosyltransferase	1.42863	1.15606
	LOC_Os01g47070.1	glycosyl hydrolase	1.53144	1.77603
	LOC_Os01g49320.1	glycosyl hydrolase	0.907933	1.24208
	LOC_Os01g58640.1	nucleotide pyrophosphatase/phosphodiesterase	0.771245	1.13121
	LOC_Os01g59600.2	peptidase, T1 family	1.70458	0.540754
	LOC_Os01g64630.4	actin	0.68109	1.0983
	LOC_Os01g65260.1	amidophosphoribosyltransferase, chloroplast precursor	0.896358	1.02363
	LOC_Os01g73200.1	peroxidase precursor	1.37499	1.71273
	LOC_Os01g73500.2	expressed protein	1.03322	0.362894
	LOC_Os01g74450.1	aquaporin protein	0.719491	0.920186
	LOC_Os02g10120.1	lipoxygenase	0.658122	0.650177
	LOC_Os02g13510.1	receptor-like protein kinase 5 precursor	0.897922	1.54085
	LOC_Os02g14440.1	peroxidase precursor	0.945302	0.83126
	LOC_Os02g17650.1	tocopherol cyclase, chloroplast precursor	0.610769	0.804897
	LOC_Os02g32980.1	Cupin domain containing protein	1.17859	0.781096
	LOC_Os02g45460.1	expressed protein	0.639367	0.62902
	LOC_Os02g47510.1	9-cis-epoxycarotenoid dioxygenase 1, chloroplast precursor	1.62194	1.2225
	LOC_Os02g50840.2	BAH domain containing protein	0.846119	1.75794
	LOC_Os02g51470.3	ATP synthase F1, delta subunit family protein	1.38987	0.850309
	LOC_Os02g56130.1	PCNA - Putative DNA replicative polymerase clamp	2.38132	1.28279
	LOC_Os03g02260.1	DnaK family protein	0.738683	0.41655
	LOC_Os03g04220.1	glutathione S-transferase	0.870602	0.998194
	LOC_Os03g08280.2	peptidase, T1 family	1.47768	0.828248
	LOC_Os03g12620.2	glycosyl hydrolases family 17	0.903021	0.737879
	LOC_Os03g16960.1	cysteine-rich repeat secretory protein 55 precursor	2.69724	3.11451
	LOC_Os03g17600.1	expressed protein	0.590395	0.67797
	LOC_Os03g24930.1	tyrosine protein kinase domain containing protein	0.594896	0.933541
	LOC_Os03g40670.1	glycerophosphoryl diester phosphodiesterase family protein	0.695033	0.836266
	LOC_Os03g44880.1	Cupin domain containing protein	2.41629	1.44878
	LOC_Os03g46070.1	thaumatin	0.796102	1.23831
	LOC_Os03g51080.1	glutamate decarboxylase	1.0623	1.44954
	LOC_Os03g51960.1	expressed protein	1.25222	1.58353
	LOC_Os03g53670.1	YT521-B-like family domain containing protein	0.811003	0.816236
	LOC_Os03g55410.1	peroxidase precursor	1.6034	1.25785
	LOC_Os03g61260.4	ribosomal L18p/L5e family protein	1.9284	0.345556
	LOC_Os04g02754.1	amidase family protein	0.711971	1.29537
	LOC_Os04g08550.1	oxidoreductase, aldo/keto reductase family protein	2.11585	3.18593
	LOC_Os04g09604.1	O-methyltransferase	1.05438	1.34188
	LOC_Os04g23890.3	AGC_PVPK_like_kin82y.10 - ACG kinases include homologs to PKA, PKG and PKC	0.694464	1.14313
	LOC_Os04g25060.1	cysteine-rich receptor-like protein kinase	1.35904	1.5762
	LOC_Os04g35100.1	phospholipase C	1.20114	1.23156
	LOC_Os04g35140.1	OsSub41 - Putative Subtilisin homologue	1.27334	0.779788
	LOC_Os04g38450.1	gamma-glutamyltranspeptidase 1 precursor	1.21357	1.27343
	LOC_Os04g40400.1	eukaryotic translation initiation factor 4B	1.55283	0.753721
	LOC_Os04g40600.1	peptide methionine sulfoxide reductase	0.875564	0.785495
	LOC_Os04g42620.1	uncharacterized protein At4g06744 precursor	1.46503	1.24429
	LOC_Os04g49990.2	AT hook motif domain containing protein	1.14592	0.699429
	LOC_Os04g53440.2	RNA recognition motif containing protein	0.71844	1.17645
	LOC_Os04g53490.1	OsCHL Chloroplastic lipocalin	0.662178	0.377022
	LOC_Os04g54440.3	RNA binding protein	0.914714	0.448927
	LOC_Os04g56240.1	lipase	0.705625	0.564908
	LOC_Os04g59150.1	peroxidase precursor	0.593773	0.968492
	LOC_Os05g02200.1	cysteine-rich repeat secretory protein 55 precursor	2.28113	2.62884
	LOC_Os05g04380.1	peroxidase precursor	0.639053	0.235788
	LOC_Os05g05680.1	1-aminocyclopropane-1-carboxylate oxidase	0.675933	1.0342
	LOC_Os05g07130.2	6PF-2-K/Fru-2,6-P2ASE liver isozyme	0.637175	0.637415
	LOC_Os05g09490.2	peptidase, T1 family	2.34288	1.3998
	LOC_Os05g16740.1	SHR5-receptor-like kinase	1.80535	2.32798
	LOC_Os05g30970.1	copine	0.76403	1.29554
	LOC_Os05g33620.1	expressed protein	3.19939	1.79501
	LOC_Os05g45660.2	plasminogen activator inhibitor 1 RNA-binding protein	1.27519	0.553582
	LOC_Os06g01950.1	phosphoglycerate mutase	0.821062	0.556979
	LOC_Os06g07140.1	peptidase, T1 family	1.29178	0.221675
	LOC_Os06g09610.2	peroxiredoxin	0.856604	0.421212
	LOC_Os06g17840.1	expressed protein	0.888948	1.63222
	LOC_Os06g20150.1	peroxidase precursor	0.622211	1.01249
	LOC_Os06g35560.1	reticuline oxidase-like protein precursor	1.12076	1.78847
	LOC_Os07g01020.1	SOR/SNZ family protein	1.27308	0.219591
	LOC_Os07g05360.1	photosystem II 10 kDa polypeptide, chloroplast precursor	0.822944	1.48839
	LOC_Os07g09800.1	expressed protein	0.826722	0.992447
	LOC_Os07g14610.1	IAA-amino acid hydrolase ILR1-like 6 precursor	1.40335	1.0104
	LOC_Os07g28480.1	glutathione S-transferase	0.753655	0.741439
	LOC_Os07g29240.1	expressed protein	0.707249	0.869486
	LOC_Os07g35260.2	TKL_IRAK_DUF26-lc.9 - DUF26 kinases have homology to DUF26 containing loci	1.34026	2.22781
	LOC_Os07g35520.1	glucan endo-1,3-beta-glucosidase precursor	0.757532	0.839092
	LOC_Os07g43570.1	TKL_IRAK_DUF26-lc.25 - DUF26 kinases have homology to DUF26 containing loci	2.13014	2.2631
	LOC_Os07g46350.1	OsSCP40 - Putative Serine Carboxypeptidase homologue	0.908596	0.780497
	LOC_Os07g46846.1	sex determination protein tasselseed-2	1.53821	2.4431
	LOC_Os07g48020.1	peroxidase precursor	1.56724	1.91666
	LOC_Os07g48040.1	peroxidase precursor	1.56543	2.00085
	LOC_Os08g13440.2	cupin domain containing protein	1.64305	2.71336
	LOC_Os08g32750.1	bifunctional monodehydroascorbate reductase and carbonic anhydrasenectarin-3 precursor	0.713805	1.77021
	LOC_Os08g43680.1	glutathione S-transferase, C-terminal domain containing protein	0.622706	0.597392
	LOC_Os08g44320.1	low molecular weight protein-tyrosine-phosphatase slr0328	0.86255	0.594318
	LOC_Os09g17329.1	expressed protein	0.969468	1.84067
	LOC_Os09g18594.1	protein kinase domain containing protein	0.901216	1.4857
	LOC_Os09g23540.1	dehydrogenase	0.647475	0.735753
	LOC_Os09g23730.1	HMG-Y-related protein A	3.88689	1.8327
	LOC_Os09g24320.1	2-oxo acid dehydrogenases acyltransferase domain containing protein	0.8587	1.03876
	LOC_Os09g27030.2	oryzain gamma chain precursor	0.719987	0.578432
	LOC_Os09g29490.1	peroxidase precursor	2.18683	1.54131
	LOC_Os09g30414.1	aspartic proteinase nepenthesin-2 precursor	1.29773	1.09867
	LOC_Os09g38090.1	expressed protein	0.615895	0.868243
	LOC_Os10g22460.1	expressed protein	2.75752	2.06478
	LOC_Os10g36780.4	OsProCP4 - Putative Lysosomal Pro-x Carboxypeptidase homologue	1.00955	0.837807
	LOC_Os10g37980.1	prephenate dehydratase domain containing protein	0.882963	1.30512
	LOC_Os11g03390.1	FHA domain containing protein	0.622701	0.563667
	LOC_Os11g44810.1	auxin-repressed protein	1.3738	1.01647
	LOC_Os12g36830.1	pathogenesis-related Bet v I family protein	1.25037	2.19352
	LOC_Os12g36880.1	pathogenesis-related Bet v I family protein	1.06481	2.08712
	LOC_Os12g38120.1	thaumatin family domain containing protein	1.17058	0.778364
	LOC_Os12g38170.1	osmotin	1.00057	0.816396
	LOC_Os01g16900.2	dehydrogenase	0.365978	1.43588
	LOC_Os01g58240.1	OsSub6 - Putative Subtilisin homologue	0.056516	1.57306
	LOC_Os01g60660.1	methionyl-tRNA synthetase	0.2548	0.636218
	LOC_Os01g61410.3	NADH-ubiquinone oxidoreductase, mitochondrial precursor	0.053297	0.677522
	LOC_Os02g07044.2	rhodanese-like domain containing protein	0.478085	0.685285
	LOC_Os02g35170.2	uncharacterized oxidoreductase yoxD	0.562142	0.665033
	LOC_Os02g35590.2	glutathione S-transferase	0.315347	0.712847
	LOC_Os02g38200.1	dehydrogenase	0.279673	1.02976
	LOC_Os02g43500.1	OR	0.189063	0.682486
	LOC_Os02g57710.1	signal peptide peptidase-like 2B	0.407099	0.801545
	LOC_Os03g06720.1	expressed protein	0.26775	0.672661
	LOC_Os03g15050.2	phosphoenolpyruvate carboxykinase	0.454726	1.08095
	LOC_Os03g18220.1	pyruvate decarboxylase isozyme 2	0.12927	0.888141
	LOC_Os03g18850.1	pathogenesis-related Bet v I family protein	0.284258	0.832202
	LOC_Os03g31750.1	pyruvate, phosphate dikinase, chloroplast precursor	0.520983	1.29585
	LOC_Os03g48780.1	Cupin domain containing protein	0.502115	0.661514
	LOC_Os03g58980.1	Cupin domain containing protein	0.521844	1.37734
	LOC_Os04g35570.1	Regulator of chromosome condensation domain containing protein	0.424868	0.732964
	LOC_Os04g37820.1	cytokinin-O-glucosyltransferase 2	0.36098	1.50281
	LOC_Os04g40310.2	dehydrogenase	0.271051	0.843788
	LOC_Os04g41960.1	NADP-dependent oxidoreductase	0.571544	0.748882
	LOC_Os04g47770.1	cis-zeatin O-glucosyltransferase	0.396688	0.934523
	LOC_Os04g53230.1	aminomethyltransferase	0.521116	0.653556
	LOC_Os04g55180.2	hydrolase, alpha/beta fold family domain containing protein	0.375207	0.794638
	LOC_Os04g55410.1	FGGY family of carbohydrate kinases	0.193465	0.657096
	LOC_Os05g25210.1	expressed protein	0.477707	0.932956
	LOC_Os05g33570.1	pyruvate, phosphate dikinase, chloroplast precursor	0.553722	1.24219
	LOC_Os05g47560.1	serine/threonine-protein kinase SNT7, chloroplast precursor	0.0575301	0.736131
	LOC_Os05g48750.1	3-deoxy-manno-octulosonate cytidylyltransferase	0.46418	1.23794
	LOC_Os06g40940.1	glycine dehydrogenase	0.37661	0.737531
	LOC_Os06g47550.1	cadmium/zinc-transporting ATPase	0.25887	1.01975
	LOC_Os07g28040.2	O-methyltransferase	0.263114	0.599016
	LOC_Os07g28090.1	ABC transporter, ATP-binding protein	0.18325	0.816945
	LOC_Os07g31380.1	NAD-dependent malic enzyme, mitochondrial precursor	0.269097	0.625651
	LOC_Os07g34870.1	aspartic proteinase nepenthesin precursor	0.493742	0.802815
	LOC_Os07g38960.2	chlorophyll A-B binding protein	0.217449	0.863041
	LOC_Os07g43290.2	LTPL56 - Protease inhibitor/seed storage/LTP family protein precursor	0.163373	0.922955
	LOC_Os07g43560.1	TKL_IRAK_DUF26-lc.24 - DUF26 kinases have homology to DUF26 containing loci	0.425505	0.828829
	LOC_Os08g01940.2	non-lysosomal glucosylceramidase	0.344098	1.04157
	LOC_Os08g32630.1	FAD dependent oxidoreductase	0.168285	0.902601
	LOC_Os08g39840.1	lipoxygenase, chloroplast precursor	0.27725	0.949517
	LOC_Os08g44400.1	glutathione S-transferase, N-terminal domain containing protein	0.230878	0.612885
	LOC_Os09g23550.1	dehydrogenase	0.397437	0.602676
	LOC_Os10g21266.1	ATP synthase subunit beta	0.560889	0.649494
	LOC_Os10g28050.1	chitinase 2	0.561028	1.01298
	LOC_Os10g29470.1	dehydrogenase	0.46224	0.69611
	LOC_Os10g42500.1	PAP fibrillin family domain containing protein	0.528581	0.657087
	LOC_Os11g29370.1	haloacid dehalogenase-like hydrolase family protein	0.242654	0.773162
	LOC_Os11g43250.1	Leucine Rich Repeat family protein	0.570646	0.671914
	LOC_Os12g10740.1	leucine-rich repeat family protein	0.514571	1.05004
	LOC_Os12g16220.2	nmrA-like family domain containing protein	0.271927	0.738541
	LOC_Os12g36640.1	universal stress protein domain containing protein	0.420148	0.674087
	LOC_Os12g43380.1	thaumatin	0.474604	0.711851
	LOC_Os01g34780.2	protein binding protein	0.88236	0.786255
	LOC_Os01g49890.1	threonine synthase, chloroplast precursor	0.808789	0.137192
	LOC_Os01g51300.2	WD domain, G-beta repeat domain containing protein	0.611932	0.726663
	LOC_Os01g52390.1	plasminogen activator inhibitor 1 RNA-binding protein	2.77637	1.3855
	LOC_Os01g59850.1	GTPase-activating protein	1.26788	0.551391
	LOC_Os02g34860.1	Regulator of chromosome condensation domain containing protein	0.697072	1.10144
	LOC_Os03g45720.1	glyoxalase family protein	0.747908	0.360353
	LOC_Os03g60580.1	actin-depolymerizing factor	0.621327	1.52531
	LOC_Os04g32330.2	dihydrolipoyllysine-residue succinyltransferase component of 2-oxoglutarate dehydrogenase complex, mitochondrial precursor	0.912368	0.872802
	LOC_Os04g44110.1	hydrolase	0.907546	0.71142
	LOC_Os04g53810.1	leucoanthocyanidin reductase	1.00793	1.19948
	LOC_Os05g51420.7	hypersensitive-induced response protein	0.708065	0.92019
	LOC_Os07g31540.1	ubiquitin family protein	0.653449	0.443546
	LOC_Os07g33240.1	endoribonuclease	2.29381	0.441181
	LOC_Os08g02340.2	60S acidic ribosomal protein	4.17145	0.775237
	LOC_Os09g32800.1	peptidase, T1 family	1.39913	0.260417
	LOC_Os09g36270.1	pantothenate kinase	1.36951	1.06743
	LOC_Os09g37240.1	glutathione S-transferase, C-terminal domain containing protein	1.29053	1.08284
	LOC_Os10g31900.1	RNA recognition motif containing protein	0.730326	0.742318
	LOC_Os11g08330.1	POLD1 - Putative DNA polymerase delta catalytic subunit	0.857482	0.497567
	LOC_Os11g11960.1	disease resistance protein RPM1	1.02589	1.87208
	LOC_Os11g40510.2	RNA recognition motif containing protein	0.720801	0.470477
	LOC_Os12g08220.1	histone deacetylase	0.585285	0.444508
	LOC_Os12g15470.2	OsSCP65 - Putative Serine Carboxypeptidase homologue	0.589356	0.447437
	LOC_Os12g42550.2	methyl-CpG binding domain containing protein	2.06947	1.01295
	LOC_Os01g56510.5	periplasmic beta-glucosidase precursor	0.245335	0.679373
	LOC_Os01g72250.1	uridine 5-monophosphate synthase	0.021094	0.596609
	LOC_Os02g32520.2	ERD1 protein, chloroplast precursor	0.0226834	0.619391
	LOC_Os02g32814.1	heavy metal-associated domain containing protein	0.309612	1.00322
	LOC_Os02g33110.1	glycosyl hydrolases	0.341766	0.654908
	LOC_Os03g02600.1	riboflavin biosynthesis protein ribD	0.514957	0.66651
	LOC_Os03g05920.1	expressed protein	0.367579	0.832024
	LOC_Os03g07420.1	3-dehydroquinate synthase	0.420407	0.620005
	LOC_Os03g18130.4	asparagine synthetase	0.387257	1.54399
	LOC_Os03g46060.1	thaumatin family domain containing protein	0.557271	1.06292
	LOC_Os04g52000.1	protein phosphatase 2C	0.334034	0.895067
	LOC_Os07g42632.3	folic acid synthesis protein	0.407268	0.641799
	LOC_Os07g49330.1	phospholipase C	0.000160233	0.612684
	LOC_Os08g09060.1	Cupin domain containing protein	0.503146	1.17255
	LOC_Os09g28610.1	protein transport protein	0.202567	0.635235
	LOC_Os08g39350.1	glycerophosphoryl diester phosphodiesterase family protein	0.468495	0.879282
	LOC_Os08g43440.1	cytochrome P450	0.0834243	0.644733
	LOC_Os09g26900.1	ctr copper transporter family protein	0.192121	1.00997
	LOC_Os10g41400.1	peptide methionine sulfoxide reductase	0.342621	0.60161
	LOC_Os11g38900.1	histone-lysine N-methyltransferase, H3 lysine-9 specific SUVH1	0.519638	0.945125
	LOC_Os12g32986.1	heat shock protein	0.444635	0.716459
Proteins with decreased abundance in both MSP1 and flg22 treated samples(193)	LOC_Os01g01660.1	isoflavone reductase	-0.674414	-1.32874
	LOC_Os01g03950.1	glycosyl hydrolase, family 31	-1.11003	-1.28482
	LOC_Os01g05060.1	mitochondrial glycoprotein	-0.765997	-1.49653
	LOC_Os01g05670.1	3-oxo-5-alpha-steroid 4-dehydrogenase	-0.833398	-1.06344
	LOC_Os01g08930.1	DEAD-box ATP-dependent RNA helicase	-3.01563	-2.99636
	LOC_Os01g09880.1	harpin-induced protein 1 domain containing protein	-1.11027	-0.778261
	LOC_Os01g21560.1	esterase/lipase/thioesterase family protein	-0.675485	-0.663484
	LOC_Os01g43120.1	DEAD/DEAH box helicase	-0.996685	-1.30322
	LOC_Os01g63190.1	laccase precursor protein	-1.3157	-1.91139
	LOC_Os01g65690.1	4,5-DOPA dioxygenase extradiol	-1.10124	-1.05237
	LOC_Os01g65790.1	pectinesterase	-1.56689	-1.91095
	LOC_Os01g69080.1	acyl-desaturase, chloroplast precursor	-0.948013	-1.58999
	LOC_Os01g74280.1	TGD2	-0.585389	-0.65146
	LOC_Os02g02860.1	glutamyl-tRNA synthetase	-0.605335	-1.08198
	LOC_Os02g03050.1	dimethyladenosine transferase	-1.03677	-1.20617
	LOC_Os02g03330.1	expressed protein	-0.915918	-1.16319
	LOC_Os02g06890.1	OTU-like cysteine protease family protein	-1.11765	-1.09237
	LOC_Os02g07230.1	porphobilinogen deaminase, chloroplast precursor	-0.644087	-0.894706
	LOC_Os02g07490.1	glyceraldehyde-3-phosphate dehydrogenase	-0.601985	-0.928969
	LOC_Os02g08490.1	chaperone protein clpB 1	-0.652993	-0.694785
	LOC_Os02g09359.1	BRASSINOSTEROID INSENSITIVE 1-associated receptor kinase 1 precursor	-0.689182	-2.01892
	LOC_Os02g12730.3	beta-galactosidase precursor	-1.08275	-1.16846
	LOC_Os02g15230.1	GDSL-like lipase/acylhydrolase	-0.880383	-0.580516
	LOC_Os02g20560.1	fasciclin domain containing protein	-3.16181	-1.76069
	LOC_Os02g32530.3	SAM domain family protein	-0.789449	-0.93655
	LOC_Os02g41470.3	tRNA synthetases class II domain containing protein	-0.704895	-0.683936
	LOC_Os02g41630.2	phenylalanine ammonia-lyase	-1.00498	-1.10205
	LOC_Os02g48360.1	pyrophosphate--fructose 6-phosphate 1-phosphotransferase subunit alpha	-0.865943	-1.01472
	LOC_Os02g51620.1	glycosyl hydrolase family 3 protein	-0.92163	-0.863795
	LOC_Os03g03600.1	fasciclin-like arabinogalactan protein	-1.52062	-1.45825
	LOC_Os03g08624.1	dihydroflavonol-4-reductase	-0.898316	-0.927288
	LOC_Os03g08790.1	aspartic proteinase nepenthesin precursor	-1.70527	-1.57316
	LOC_Os03g12250.1	atypical receptor-like kinase MARK	-1.17207	-1.24201
	LOC_Os03g13540.1	Ser/Thr protein phosphatase family protein	-0.908404	-0.814602
	LOC_Os03g16980.2	NAD dependent epimerase/dehydratase family domain containing protein	-1.45461	-1.62414
	LOC_Os03g25940.4	cystathionine gamma-synthase	-0.981144	-2.15707
	LOC_Os03g28330.4	sucrose synthase	-1.5466	-1.05886
	LOC_Os03g36540.1	magnesium-chelatase subunit chlI, chloroplast precursor	-0.587033	-0.910231
	LOC_Os03g40270.1	alpha-1,4-glucan-protein synthase	-0.777103	-0.874448
	LOC_Os03g44420.1	tubulin/FtsZ domain containing protein	-0.685928	-1.71002
	LOC_Os03g48180.1	peptide transporter PTR2	-1.95034	-0.956642
	LOC_Os03g49600.1	Os3bglu7 - beta-glucosidase, exo-beta-glucanse	-1.11193	-1.36554
	LOC_Os03g49610.1	Os3bglu8 - beta-glucosidase, exo-beta-glucansase, high similarity to Os3bglu7	-0.923177	-1.09387
	LOC_Os03g53860.4	periplasmic beta-glucosidase precursor	-0.725952	-0.799578
	LOC_Os03g59300.1	expressed protein	-3.98181	-3.13844
	LOC_Os03g63390.1	plastocyanin-like domain containing protein	-0.857127	-0.886407
	LOC_Os04g37480.1	oxidoreductase, aldo/keto reductase family protein	-0.676357	-1.44706
	LOC_Os04g39150.1	pathogenesis-related Bet v I family protein	-0.670174	-1.63727
	LOC_Os04g40040.1	copper methylamine oxidase precursor	-0.761488	-0.353919
	LOC_Os04g40730.1	oxidoreductase, short chain dehydrogenase/reductase family	-2.56755	-2.49509
	LOC_Os04g40990.1	malate synthase, glyoxysomal	-0.754615	-0.012167
	LOC_Os04g51340.1	pectinacetylesterase domain containing protein	-0.979227	-1.17188
	LOC_Os04g51792.1	PAP fibrillin family domain containing protein	-0.628628	-1.06065
	LOC_Os04g52164.1	transferase family protein	-1.41795	-1.6724
	LOC_Os04g53210.3	hydroxyacid oxidase 1	-1.15729	-1.3068
	LOC_Os04g56520.2	alpha-1,4-glucan-protein synthase	-0.683951	-0.503755
	LOC_Os04g56970.2	tubulin/FtsZ domain containing protein	-1.2783	-1.55172
	LOC_Os04g58200.2	protochlorophyllide reductase A, chloroplast precursor	-1.16013	-1.09557
	LOC_Os04g58580.1	phosphomannomutase	-0.671202	-0.641911
	LOC_Os05g07060.1	fasciclin domain containing protein	-1.32888	-1.58005
	LOC_Os05g09500.1	hexokinase	-1.26367	-1.45925
	LOC_Os05g09740.1	HAD superfamily phosphatase	-3.52831	-4.23375
	LOC_Os05g11910.1	GDSL-like lipase/acylhydrolase	-1.4247	-1.42601
	LOC_Os05g23420.1	sugar porter	-0.868258	-0.173054
	LOC_Os05g32500.1	expressed protein	-1.95862	-1.92366
	LOC_Os05g33840.1	transketolase	-0.675178	-0.426476
	LOC_Os05g36270.1	fructose-1,6-bisphosphatase	-0.745188	-0.0498091
	LOC_Os05g40420.1	2,3-bisphosphoglycerate-independent phosphoglycerate mutase	-0.818684	-1.10123
	LOC_Os05g48450.6	aminotransferase domain containing protein	-0.702215	-0.815528
	LOC_Os05g49760.1	dehydrogenase	-1.97387	-1.36171
	LOC_Os05g49800.1	ketol-acid reductoisomerase, chloroplast precursor	-0.683877	-0.845535
	LOC_Os06g02380.2	T-complex protein	-0.59579	-1.03652
	LOC_Os06g06980.1	caffeoyl-CoA O-methyltransferase	-0.816222	-0.719738
	LOC_Os06g08080.1	inorganic H+ pyrophosphatase	-0.861481	-0.408537
	LOC_Os06g18010.1	UDP-glucoronosyl and UDP-glucosyl transferase domain containing protein	-0.755436	-1.19571
	LOC_Os06g18670.1	anthocyanidin 3-O-glucosyltransferase	-0.771354	-1.07749
	LOC_Os06g18780.1	transposon protein, CACTA, En/Spm sub-class	-1.44548	-1.84557
	LOC_Os06g34790.1	DUF538 domain containing protein	-1.00429	-1.20019
	LOC_Os06g37560.1	beta-galactosidase precursor	-1.12993	-1.43036
	LOC_Os06g50930.2	rhodanese-like domain containing protein	-1.39184	-2.09985
	LOC_Os07g02200.1	plastocyanin-like domain containing protein	-0.60582	-0.134035
	LOC_Os07g05420.1	anthocyanidin 3-O-glucosyltransferase	-1.77431	-2.20379
	LOC_Os07g23120.1	expressed protein	-0.641126	-1.50344
	LOC_Os07g23150.1	transferase family protein	-1.60999	-1.42892
	LOC_Os07g32590.1	peptidase, M24 family protein	-1.08707	-1.34827
	LOC_Os07g41360.1	alpha-1,4-glucan-protein synthase	-0.895841	-1.56672
	LOC_Os07g42960.1	phospho-2-dehydro-3-deoxyheptonate aldolase, chloroplast precursor	-0.842777	-1.0574
	LOC_Os07g46600.1	RNA pseudouridine synthase	-1.85214	-2.42816
	LOC_Os08g02120.1	kinase, pfkB family	-0.711182	-0.817432
	LOC_Os08g02230.1	FAD-binding and arabino-lactone oxidase domains containing protein	-0.978359	-1.79691
	LOC_Os08g06100.1	O-methyltransferase	-0.957254	-1.1204
	LOC_Os08g10510.1	aminotransferase	-0.746539	-0.974226
	LOC_Os08g10600.1	UTP--glucose-1-phosphate uridylyltransferase	-1.62516	-1.39823
	LOC_Os08g13350.1	expressed protein	-1.30634	-1.25341
	LOC_Os08g13920.1	glycosyl hydrolases family 16	-1.4546	-1.76467
	LOC_Os08g23180.1	fasciclin-like arabinogalactan protein 8 precursor	-1.56266	-1.4588
	LOC_Os08g38900.1	caffeoyl-CoA O-methyltransferase	-1.1791	-1.51102
	LOC_Os08g39270.1	fasciclin domain containing protein	-3.16264	-3.24831
	LOC_Os08g43430.1	CXE carboxylesterase	-1.06086	-0.704305
	LOC_Os09g07350.1	fasciclin-like arabinogalactan protein 8 precursor	-1.06266	-1.11492
	LOC_Os09g27750.1	1-aminocyclopropane-1-carboxylate oxidase 1	-1.03454	-2.88462
	LOC_Os09g36860.1	acyl carrier protein	-1.07225	-1.76985
	LOC_Os09g38530.1	transmembrane 9 superfamily member	-0.903638	-1.00942
	LOC_Os10g23100.1	ras-related protein	-1.93416	-2.22956
	LOC_Os10g33720.3	methyltransferase	-1.45696	-1.60355
	LOC_Os11g18570.1	cytochrome P450	-3.95555	-3.54244
	LOC_Os11g18730.1	glycosyl hydrolase family 3 protein	-1.57858	-1.68989
	LOC_Os11g25260.1	nucleoside-triphosphatase	-1.08256	-1.54063
	LOC_Os11g32240.1	cytochrome P450 51	-1.80733	-1.44877
	LOC_Os11g39990.1	patatin	-1.17282	-1.24258
	LOC_Os11g44950.2	glycosyl hydrolase family 3 protein	-2.22214	-1.98505
	LOC_Os12g08760.1	carboxyvinyl-carboxyphosphonate phosphorylmutase	-1.54746	-1.90789
	LOC_Os12g12470.1	NADP-dependent oxidoreductase	-0.744619	-0.604087
	LOC_Os12g36950.1	CTP synthase	-0.592005	-0.991833
	LOC_Os12g42884.3	5-methyltetrahydropteroyltriglutamate--homocysteine methyltransferase	-0.664641	-0.698718
	LOC_Os01g01650.1	isoflavone reductase homolog IRL	-0.331942	-0.894264
	LOC_Os01g17170.1	magnesium-protoporphyrin IX monomethyl ester cyclase,chloroplast precursor	-0.553069	-0.694044
	LOC_Os01g18320.1	protoporphyrinogen oxidase, chloroplast precursor	-0.518183	-0.749447
	LOC_Os01g40640.1	S1 RNA binding domain containing protein	-0.525324	-0.775774
	LOC_Os01g54020.2	tRNA synthetase	-0.171953	-0.811181
	LOC_Os02g47940.1	aminotransferase, classes I and II, domain containing protein	-0.187625	-0.707783
	LOC_Os02g51080.1	FAD binding domain containing protein	-0.574638	-0.788129
	LOC_Os02g54060.1	chaperonin	-0.475872	-1.13525
	LOC_Os02g57240.1	oxidoreductase, aldo/keto reductase family protein	-0.387047	-0.947826
	LOC_Os03g03470.4	expressed protein	-0.367573	-0.614028
	LOC_Os03g12560.1	expressed protein	-0.421065	-1.01722
	LOC_Os03g13380.1	transmembrane 9 superfamily member	-0.572085	-0.710917
	LOC_Os03g15020.1	beta-galactosidase precursor	-0.440296	-0.679917
	LOC_Os03g18590.1	malonyl CoA-acyl carrier protein transacylase, mitochondrial precursor	-0.271746	-0.589151
	LOC_Os03g42320.1	Sec1 family transport protein	-0.540953	-1.20498
	LOC_Os03g50520.1	dynamin family protein	-0.53604	-1.01146
	LOC_Os03g60530.1	ras-related protein	-0.2639	-0.655384
	LOC_Os04g45970.2	glutamate dehydrogenase protein	-0.483868	-0.662373
	LOC_Os05g32140.1	NAD dependent epimerase/dehydratase family protein	-0.402713	-0.661964
	LOC_Os05g42060.1	UDP-glucoronosyl/UDP-glucosyl transferase	-0.0336107	-0.602604
	LOC_Os05g44130.1	gamma-glutamyl hydrolase precursor	-0.399921	-0.664753
	LOC_Os05g49610.1	ubiquitin carboxyl-terminal hydrolase, family 1	-0.475662	-1.30837
	LOC_Os06g01390.1	acyl-coenzyme A oxidase 1.2, peroxisomal	-0.579338	-0.58866
	LOC_Os06g05350.1	whirly transcription factor domain containing protein	-0.570974	-1.08248
	LOC_Os06g07960.1	cystathionine gamma-synthase	-0.572573	-1.0157
	LOC_Os06g08090.2	heparanase-like protein precursor	-0.322805	-0.664077
	LOC_Os06g10890.2	sterol carrier protein-2	-0.524969	-0.963819
	LOC_Os06g20320.1	peptidyl-prolyl cis-trans isomerase, FKBP-type	-0.452372	-0.829489
	LOC_Os07g07060.1	prolyl-tRNA synthetase	-0.366712	-0.62481
	LOC_Os08g15500.1	expressed protein	-0.485809	-0.975431
	LOC_Os08g20270.2	MEMO1	-0.330712	-0.641649
	LOC_Os08g29160.1	5-AMP-activated protein kinase beta-1 subunit-related	-0.460272	-1.63463
	LOC_Os08g33720.1	lactate/malate dehydrogenase	-0.246317	-1.14405
	LOC_Os08g34720.1	D-3-phosphoglycerate dehydrogenase, chloroplast precursor	-0.382505	-0.646214
	LOC_Os08g44370.1	inosine-uridine preferring nucleoside hydrolase family protein	-0.409778	-0.819169
	LOC_Os10g25780.3	FAD-linked oxidoreductase protein	-0.439046	-0.592028
	LOC_Os10g35370.1	oxidoreductase, short chain dehydrogenase/reductase family domain containing family	-0.475107	-0.673755
	LOC_Os10g42100.1	pyruvate kinase	-0.301134	-1.15243
	LOC_Os11g26850.2	erythronate-4-phosphate dehydrogenase	-0.574906	-0.703498
	LOC_Os11g29400.1	6-phosphogluconate dehydrogenase, decarboxylating	-0.4541	-0.822777
	LOC_Os12g02370.4	chalcone--flavonone isomerase	-0.372843	-1.35457
	LOC_Os12g17910.1	T-complex protein	-0.569505	-0.937534
	LOC_Os12g37960.2	diaminopimelate epimerase, chloroplast precursor	-0.238323	-0.722767
	LOC_Os12g43630.1	lactate/malate dehydrogenase	-0.170745	-0.626217
	ChrSy.fgenesh.mRNA.28	ChrSy.fgenesh.gene.28	-0.812237	-1.45967
	ChrSy.fgenesh.mRNA.86	ChrSy.fgenesh.gene.86	-0.609708	-1.63237
	LOC_Os01g06580.1	fasciclin domain containing protein	-0.691011	-0.636014
	LOC_Os01g19220.1	beta-D-xylosidase	-0.828927	-1.1164
	LOC_Os01g47080.1	pyruvate kinase	-2.66768	-2.51068
	LOC_Os01g47780.1	fasciclin domain containing protein	-1.32191	-0.100679
	LOC_Os02g01332.1	ribosomal protein L6	-0.770592	-0.555086
	LOC_Os02g14680.1	UDP-glucoronosyl and UDP-glucosyl transferase domain containing protein	-0.621977	-0.429031
	LOC_Os02g32120.1	cytochrome b-c1 complex subunit Rieske, mitochondrial precursor	-0.89247	-0.477909
	LOC_Os02g53790.1	adenylate kinase	-0.761858	-0.976049
	LOC_Os02g55440.2	transmembrane 9 superfamily member	-0.755039	-0.411372
	LOC_Os03g04750.1	60S ribosomal protein L21-2	-0.87197	-0.796766
	LOC_Os03g17000.3	NAD dependent epimerase/dehydratase family domain containing protein	-0.620981	-0.571966
	LOC_Os03g63710.2	GTPase-activating protein	-0.681042	-1.22281
	LOC_Os05g10210.1	HAD superfamily phosphatase	-1.76631	-3.66477
	LOC_Os05g41440.1	cytochrome P450	-0.728941	-0.293058
	LOC_Os06g06280.2	galactosyltransferase family protein	-0.609009	-0.693426
	LOC_Os06g15420.1	asparagine synthetase	-0.709805	-0.103458
	LOC_Os06g18790.1	anthocyanidin 3-O-glucosyltransferase	-2.95032	-3.29327
	LOC_Os06g37610.1	Cyclopropane-fatty-acyl-phospholipid synthase	-1.44069	-1.51744
	LOC_Os07g08240.1	ZmEBE-1 protein	-1.07294	-2.5511
	LOC_Os07g46480.1	eukaryotic aspartyl protease domain containing protein	-1.77062	-0.990284
	LOC_Os08g15040.1	ADP-ribosylation factor	-1.00142	-0.43902
	LOC_Os08g38270.1	fasciclin domain containing protein	-2.15315	-1.85817
	LOC_Os10g31810.1	expressed protein	-0.987792	-1.15663
	LOC_Os11g35710.1	cycloartenol synthase	-2.0441	-0.160707
	LOC_Os11g37640.1	ADP-ribosylation factor	-0.60558	-0.977794
	LOC_Os01g05810.1	gamma-glutamyltranspeptidase 1 precursor	-0.495359	-0.971961
	LOC_Os05g34320.2	beta-hexosaminidase precursor	-0.424229	-0.657235
	LOC_Os05g38230.2	oxidoreductase, aldo/keto reductase family protein	-0.420666	-0.85748
	LOC_Os05g44050.1	ras-related protein	-0.493223	-0.631647
	LOC_Os08g05890.1	MSP domain containing protein	-0.192098	-1.11881
	LOC_Os11g13420.3	RNA binding protein	-0.320952	-1.35891
	LOC_Os11g37890.1	NAD dependent epimerase/dehydratase family protein	-0.37375	-0.605691
Proteins with increased abundance in MSP1 and decreased abundance in flg22(16)	LOC_Os01g21160.2	2-oxo acid dehydrogenases acyltransferase domain containing protein	2.3825	-0.144705
	LOC_Os02g09590.1	ribosome	1.17242	-0.516312
	LOC_Os02g36974.4	14-3-3 protein	1.81647	-0.195494
	LOC_Os06g37150.1	L-ascorbate oxidase precursor	0.616732	-1.1589
	LOC_Os10g01080.1	SOR/SNZ family protein	2.0866	-0.0341347
	LOC_Os12g14440.1	Jacalin-like lectin domain containing protein	1.24596	-0.823684
	LOC_Os03g52490.1	nucleic acid binding protein	0.0392132	-0.771176
	LOC_Os03g57120.1	ferredoxin--NADP reductase, chloroplast precursor	0.286913	-0.592546
	LOC_Os04g35530.1	expressed protein	0.277109	-0.736961
	LOC_Os06g04620.1	GDP-mannose 4,6 dehydratase 2	0.0524114	-0.64785
	LOC_Os08g41880.1	nucleotide pyrophosphatase/phosphodiesterase	0.0326805	-1.04137
	LOC_Os01g39000.2	ZmGR2c	1.23548	-0.386797
	LOC_Os01g41190.2	glycine-rich protein	0.780809	-0.0267175
	LOC_Os06g02420.1	ATOZI1	0.992512	-0.444801
	LOC_Os04g54640.1	peptidase, cysteine peptidase active site	0.0989647	-0.602271
	LOC_Os06g11020.1	tic22-like family domain containing protein	0.20635	-0.591316
Proteins with decreased abundance in MSP1 and increased abundance in flg22(13)	LOC_Os03g05740.1	ras-related protein	-1.53642	0.0285848
	LOC_Os04g47220.1	aquaporin protein	-0.650882	0.176266
	LOC_Os04g56430.1	cysteine-rich receptor-like protein kinase	-2.18425	0.931323
	LOC_Os03g61710.1	GHMP kinases ATP-binding protein	-0.308372	0.683295
	LOC_Os07g38840.2	expressed protein	-0.0585588	1.05198
	LOC_Os08g10030.2	KH domain-containing protein	-0.094272	0.991073
	LOC_Os10g02480.1	oxidoreductase, aldo/keto reductase family protein	-0.0601285	0.823402
	LOC_Os01g28450.1	SCP-like extracellular protein	-1.29784	1.43581
	LOC_Os03g60400.1	40S ribosomal protein S23	-0.699483	0.0370827
	LOC_Os04g30240.1	OsWAK60 - OsWAK receptor-like protein kinase	-0.911067	2.36089
	LOC_Os08g05280.1	oxidoreductase family, NAD-binding Rossmann fold containing protein	-0.698303	0.386485
	LOC_Os04g03810.1	OsSub38 - Putative Subtilisin homologue	-0.169627	1.52506
	LOC_Os05g40270.8	expressed protein	-0.0448729	1.29793
