# Supplementary material for: Label-free quantitative proteome data associated with MSP1 and flg22 induced signaling in rice leaves
Source: Data Brief. 2018 Jul 31;20:204–9. doi: 10.1016/j.dib.2018.07.063 (PMC6097273; doi:10.1016/j.dib.2018.07.063)
Supplement: Supplementary file 5 — Table 4. Functional overview of differentially regulated proteins. [file mmc5.xlsx]

## Sheet: Sheet1
Table S4. Functional overview of the proteins significantly changed on the different metabolic pathways
Functional categories	Protein IDs	Annotation	fold change_MSP1 vs.control	fold change_flg22 vs. control
AA metabolism(18)	LOC_Os03g25940.4	cystathionine gamma-synthase	-0.981144	-2.15707
	LOC_Os06g15420.1	asparagine synthetase	-0.709805	-0.103458
	LOC_Os12g42884.3	5-methyltetrahydropteroyltriglutamate--homocysteine methyltransferase	-0.664641	-0.698718
	LOC_Os05g49800.1	ketol-acid reductoisomerase, chloroplast precursor	-0.683877	-0.845535
	LOC_Os05g48450.6	aminotransferase domain containing protein	-0.702215	-0.815528
	LOC_Os06g07960.1	cystathionine gamma-synthase	-0.572573	-1.0157
	LOC_Os08g10510.1	aminotransferase	-0.746539	-0.974226
	LOC_Os07g42960.1	phospho-2-dehydro-3-deoxyheptonate aldolase, chloroplast precursor	-0.842777	-1.0574
	LOC_Os08g34720.1	D-3-phosphoglycerate dehydrogenase, chloroplast precursor	-0.382505	-0.646214
	LOC_Os12g37960.2	diaminopimelate epimerase, chloroplast precursor	-0.238323	-0.722767
	LOC_Os02g47940.1	aminotransferase, classes I and II, domain containing protein	-0.187625	-0.707783
	LOC_Os01g21160.2	2-oxo acid dehydrogenases acyltransferase domain containing protein	2.3825	-0.144705
	LOC_Os03g18130.4	asparagine synthetase	0.387257	1.54399
	LOC_Os03g51080.1	glutamate decarboxylase	1.0623	1.44954
	LOC_Os10g37980.1	prephenate dehydratase domain containing protein	0.882963	1.30512
	LOC_Os01g49890.1	threonine synthase, chloroplast precursor	0.808789	0.137192
	LOC_Os04g53230.1	aminomethyltransferase	0.521116	0.653556
	LOC_Os02g07044.2	rhodanese-like domain containing protein	0.478085	0.685285
Calvin cycle(1)	LOC_Os05g36270.1	fructose-1,6-bisphosphatase	-0.745188	-0.0498091
Cell organization(11)	LOC_Os09g17329.1	expressed protein	0.969468	1.84067
	LOC_Os03g60580.1	actin-depolymerizing factor	0.621327	1.52531
	LOC_Os01g64630.4	actin	0.68109	1.0983
	LOC_Os02g34860.1	Regulator of chromosome condensation domain containing protein	0.697072	1.10144
	LOC_Os09g38090.1	expressed protein	0.615895	0.868243
	LOC_Os10g42500.1	PAP fibrillin family domain containing protein	0.528581	0.657087
	LOC_Os04g35570.1	Regulator of chromosome condensation domain containing protein	0.424868	0.732964
	LOC_Os04g56970.2	tubulin/FtsZ domain containing protein	-1.2783	-1.55172
	LOC_Os03g44420.1	tubulin/FtsZ domain containing protein	-0.685928	-1.71002
	LOC_Os04g51792.1	PAP fibrillin family domain containing protein	-0.628629	-1.06065
	LOC_Os08g05890.1	MSP domain containing protein	-0.192098	-1.11881
Cell wall(29)	LOC_Os04g42620.1	uncharacterized protein At4g06744 precursor	1.46503	1.24429
	LOC_Os05g48750.1	3-deoxy-manno-octulosonate cytidylyltransferase	0.46418	1.23794
	LOC_Os01g56510.5	periplasmic beta-glucosidase precursor	0.245335	0.679373
	LOC_Os08g39270.1	fasciclin domain containing protein	-3.16264	-3.24831
	LOC_Os02g20560.1	fasciclin domain containing protein	-3.16181	-1.76069
	LOC_Os08g38270.1	fasciclin domain containing protein	-2.15315	-1.85817
	LOC_Os11g44950.2	glycosyl hydrolase family 3 protein	-2.22214	-1.98504
	LOC_Os07g41360.1	alpha-1,4-glucan-protein synthase	-0.895841	-1.56672
	LOC_Os08g10600.1	UTP--glucose-1-phosphate uridylyltransferase	-1.62516	-1.39823
	LOC_Os03g03600.1	fasciclin-like arabinogalactan protein	-1.52062	-1.45825
	LOC_Os08g23180.1	fasciclin-like arabinogalactan protein 8 precursor	-1.56266	-1.4588
	LOC_Os03g16980.2	NAD dependent epimerase/dehydratase family domain containing protein	-1.45461	-1.62414
	LOC_Os05g07060.1	fasciclin domain containing protein	-1.32888	-1.58005
	LOC_Os11g18730.1	glycosyl hydrolase family 3 protein	-1.57858	-1.68989
	LOC_Os08g13920.1	glycosyl hydrolases family 16	-1.4546	-1.76467
	LOC_Os01g65790.1	pectinesterase	-1.56689	-1.91095
	LOC_Os01g47780.1	fasciclin domain containing protein	-1.32191	-0.100679
	LOC_Os06g04620.1	GDP-mannose 4,6 dehydratase 2	0.0524114	-0.64785
	LOC_Os03g17000.3	NAD dependent epimerase/dehydratase family domain containing protein	-0.620981	-0.571966
	LOC_Os04g58580.1	phosphomannomutase	-0.671202	-0.641911
	LOC_Os01g06580.1	fasciclin domain containing protein	-0.691011	-0.636014
	LOC_Os04g56520.2	alpha-1,4-glucan-protein synthase	-0.683951	-0.503755
	LOC_Os03g40270.1	alpha-1,4-glucan-protein synthase	-0.777103	-0.874448
	LOC_Os03g53860.4	periplasmic beta-glucosidase precursor	-0.725952	-0.799578
	LOC_Os02g51620.1	glycosyl hydrolase family 3 protein	-0.92163	-0.863795
	LOC_Os01g19220.1	beta-D-xylosidase	-0.828927	-1.1164
	LOC_Os01g19220.1	beta-D-xylosidase	-0.828927	-1.1164
	LOC_Os09g07350.1	fasciclin-like arabinogalactan protein 8 precursor	-1.06266	-1.11492
	LOC_Os04g51340.1	pectinacetylesterase domain containing protein	-0.979227	-1.17188
Glycolysis(5)	LOC_Os05g07130.2	6PF-2-K/Fru-2,6-P2ASE liver isozyme	0.637175	0.637415
	LOC_Os06g01950.1	phosphoglycerate mutase	0.821062	0.556979
	LOC_Os02g07490.1	glyceraldehyde-3-phosphate dehydrogenase	-0.601985	-0.928969
	LOC_Os10g42100.1	pyruvate kinase	-0.301134	-1.15243
	LOC_Os01g47080.1	pyruvate kinase	-2.66768	-2.51068
Hormone(11)	LOC_Os11g32240.1	cytochrome P450 51	-1.80733	-1.44877
	LOC_Os10g25780.3	FAD-linked oxidoreductase protein	-0.439046	-0.592028
	LOC_Os09g27750.1	1-aminocyclopropane-1-carboxylate oxidase 1	-1.03454	-2.88462
	LOC_Os02g47510.1	9-cis-epoxycarotenoid dioxygenase 1, chloroplast precursor	1.62194	1.2225
	LOC_Os07g14610.1	IAA-amino acid hydrolase ILR1-like 6 precursor	1.40335	1.0104
	LOC_Os11g44810.1	auxin-repressed protein	1.3738	1.01647
	LOC_Os08g39840.1	lipoxygenase, chloroplast precursor	0.27725	0.949517
	LOC_Os05g05680.1	1-aminocyclopropane-1-carboxylate oxidase	0.675933	1.0342
	LOC_Os04g44110.1	hydrolase	0.907547	0.71142
	LOC_Os12g36640.1	universal stress protein domain containing protein	0.420148	0.674087
	LOC_Os02g10120.1	lipoxygenase	0.658122	0.650177
Light reaction(6)	LOC_Os04g35530.1	expressed protein	0.277109	-0.736961
	LOC_Os07g05360.1	photosystem II 10 kDa polypeptide, chloroplast precursor	0.822944	1.48839
	LOC_Os02g51470.3	ATP synthase F1, delta subunit family protein	1.38987	0.850309
	LOC_Os01g31690.1	oxygen-evolving enhancer protein 1, chloroplast precursor	0.631779	0.40719
	LOC_Os07g38960.2	chlorophyll A-B binding protein	0.217449	0.863041
	LOC_Os05g47560.1	serine/threonine-protein kinase SNT7, chloroplast precursor	0.0575301	0.736131
Lipid metabolism(14)	LOC_Os04g55410.1	FGGY family of carbohydrate kinases	0.193465	0.657096
	LOC_Os04g56240.1	lipase	0.705625	0.564908
	LOC_Os08g39350.1	glycerophosphoryl diester phosphodiesterase family protein	0.468495	0.879282
	LOC_Os03g40670.1	glycerophosphoryl diester phosphodiesterase family protein	0.695033	0.836266
	LOC_Os09g36860.1	acyl carrier protein	-1.07225	-1.76985
	LOC_Os01g69080.1	acyl-desaturase, chloroplast precursor	-0.948013	-1.58999
	LOC_Os04g52164.1	transferase family protein	-1.41795	-1.6724
	LOC_Os06g37610.1	Cyclopropane-fatty-acyl-phospholipid synthase	-1.44069	-1.51744
	LOC_Os06g10890.2	sterol carrier protein-2	-0.524969	-0.963819
	LOC_Os01g05670.1	3-oxo-5-alpha-steroid 4-dehydrogenase	-0.833398	-1.06344
	LOC_Os01g21560.1	esterase/lipase/thioesterase family protein	-0.675485	-0.663484
	LOC_Os06g01390.1	acyl-coenzyme A oxidase 1.2, peroxisomal	-0.579338	-0.58866
	LOC_Os03g18590.1	malonyl CoA-acyl carrier protein transacylase, mitochondrial precursor	-0.271746	-0.589151
	LOC_Os05g32140.1	NAD dependent epimerase/dehydratase family protein	-0.402712	-0.661964
Major CHO(4)	LOC_Os02g33110.1	glycosyl hydrolases	0.341766	0.654908
	LOC_Os08g02120.1	kinase, pfkB family	-0.711182	-0.817432
	LOC_Os05g09500.1	hexokinase	-1.26367	-1.45925
	LOC_Os03g28330.4	sucrose synthase	-1.5466	-1.05886
Minor CHO(6)	LOC_Os05g38230.2	oxidoreductase, aldo/keto reductase family protein	-0.420666	-0.85748
	LOC_Os04g37480.1	oxidoreductase, aldo/keto reductase family protein	-0.676357	-1.44706
	LOC_Os04g08550.1	oxidoreductase, aldo/keto reductase family protein	2.11585	3.18593
	LOC_Os10g02480.1	oxidoreductase, aldo/keto reductase family protein	-0.0601285	0.823402
	LOC_Os11g29370.1	haloacid dehalogenase-like hydrolase family protein	0.242654	0.773162
	LOC_Os03g61710.1	GHMP kinases ATP-binding protein	-0.308372	0.683295
Nucleotide metabolism(8)	LOC_Os11g25260.1	nucleoside-triphosphatase	-1.08256	-1.54063
	LOC_Os08g44370.1	inosine-uridine preferring nucleoside hydrolase family protein	-0.409778	-0.819169
	LOC_Os12g36950.1	CTP synthase	-0.592005	-0.991833
	LOC_Os02g53790.1	adenylate kinase	-0.761858	-0.976049
	LOC_Os01g72250.1	uridine 5-monophosphate synthase	0.021094	0.596609
	LOC_Os01g65260.1	amidophosphoribosyltransferase, chloroplast precursor	0.896358	1.02363
	LOC_Os01g10020.1	ectonucleotide pyrophosphatase/phosphodiesterase family member 1	0.75614	0.398088
	LOC_Os03g02600.1	riboflavin biosynthesis protein ribD	0.514957	0.66651
OPP(2)	LOC_Os11g29400.1	6-phosphogluconate dehydrogenase, decarboxylating	-0.4541	-0.822777
	LOC_Os03g57120.1	ferredoxin--NADP reductase, chloroplast precursor	0.286913	-0.592546
Protein degradation(21)	LOC_Os07g08240.1	ZmEBE-1 protein	-1.07294	-2.5511
	LOC_Os05g44130.1	gamma-glutamyl hydrolase precursor	-0.399921	-0.664753
	LOC_Os02g06890.1	OTU-like cysteine protease family protein	-1.11765	-1.09237
	LOC_Os07g32590.1	peptidase, M24 family protein	-1.08707	-1.34827
	LOC_Os08g13350.1	expressed protein	-1.30634	-1.25341
	LOC_Os04g03810.1	OsSub38 - Putative Subtilisin homologue	-0.169627	1.52506
	LOC_Os01g58240.1	OsSub6 - Putative Subtilisin homologue	0.056516	1.57306
	LOC_Os05g09490.2	peptidase, T1 family	2.34288	1.3998
	LOC_Os02g57710.1	signal peptide peptidase-like 2B	0.407099	0.801545
	LOC_Os07g34870.1	aspartic proteinase nepenthesin precursor	0.493742	0.802815
	LOC_Os09g27030.2	oryzain gamma chain precursor	0.719987	0.578432
	LOC_Os12g15470.2	OsSCP65 - Putative Serine Carboxypeptidase homologue	0.589356	0.447437
	LOC_Os10g36780.4	OsProCP4 - Putative Lysosomal Pro-x Carboxypeptidase homologue	1.00955	0.837807
	LOC_Os07g46350.1	OsSCP40 - Putative Serine Carboxypeptidase homologue	0.908596	0.780497
	LOC_Os01g22980.2	OsSCP3 - Putative Serine Carboxypeptidase homologue	0.900701	0.846586
	LOC_Os09g30414.1	aspartic proteinase nepenthesin-2 precursor	1.29773	1.09867
	LOC_Os04g35140.1	OsSub41 - Putative Subtilisin homologue	1.27334	0.779788
	LOC_Os03g08280.2	peptidase, T1 family	1.47768	0.828248
	LOC_Os01g59600.2	peptidase, T1 family	1.70458	0.540754
	LOC_Os09g32800.1	peptidase, T1 family	1.39913	0.260417
	LOC_Os06g07140.1	peptidase, T1 family	1.29178	0.221675
Protein folding(7)	LOC_Os05g25210.1	expressed protein	0.477707	0.932956
	LOC_Os02g43500.1	OR	0.189063	0.682486
	chrsy.fgenesh.mrna.28	ChrSy.fgenesh.gene.28	-0.812237	-1.45967
	LOC_Os06g20320.1	peptidyl-prolyl cis-trans isomerase, FKBP-type	-0.452372	-0.829489
	LOC_Os02g54060.1	chaperonin	-0.475872	-1.13525
	LOC_Os12g17910.1	T-complex protein	-0.569505	-0.937534
	LOC_Os06g02380.2	T-complex protein	-0.59579	-1.03652
Post translational modification(12)	LOC_Os10g22460.1	expressed protein	2.75752	2.06478
	LOC_Os01g04650.1	PB1 domain containing protein	1.79127	1.00933
	LOC_Os07g35260.2	TKL_IRAK_DUF26-lc.9 - DUF26 kinases have homology to DUF26 containing loci	1.34026	2.22781
	LOC_Os04g30240.1	OsWAK60 - OsWAK receptor-like protein kinase	-0.911067	2.36089
	LOC_Os05g40270.8	expressed protein	-0.0448729	1.29793
	LOC_Os10g41400.1	peptide methionine sulfoxide reductase	0.342621	0.60161
	LOC_Os04g52000.1	protein phosphatase 2C	0.334034	0.895067
	LOC_Os04g40600.1	peptide methionine sulfoxide reductase	0.875564	0.785494
	LOC_Os08g44320.1	low molecular weight protein-tyrosine-phosphatase slr0328	0.86255	0.594318
	LOC_Os04g23890.3	AGC_PVPK_like_kin82y.10 - ACG kinases include homologs to PKA, PKG and PKC	0.694464	1.14313
	LOC_Os03g24930.1	tyrosine protein kinase domain containing protein	0.594897	0.933541
	LOC_Os02g09359.1	BRASSINOSTEROID INSENSITIVE 1-associated receptor kinase 1 precursor	-0.689182	-2.01892
Protein synthesis(9)	LOC_Os08g02340.2	60S acidic ribosomal protein	4.17145	0.775237
	LOC_Os03g60400.1	40S ribosomal protein S23	-0.699483	0.0370827
	LOC_Os01g40640.1	S1 RNA binding domain containing protein	-0.525324	-0.775774
	LOC_Os02g01332.1	ribosomal protein L6	-0.770592	-0.555086
	LOC_Os03g04750.1	60S ribosomal protein L21-2	-0.87197	-0.796766
	LOC_Os02g09590.1	ribosome	1.17242	-0.516312
	LOC_Os07g31540.1	ubiquitin family protein	0.653449	0.443546
	LOC_Os03g61260.4	ribosomal L18p/L5e family protein	1.9284	0.345556
	LOC_Os04g40400.1	eukaryotic translation initiation factor 4B	1.55283	0.753721
Redox(3)	LOC_Os11g37890.1	NAD dependent epimerase/dehydratase family protein	-0.37375	-0.605691
	LOC_Os01g05810.1	gamma-glutamyltranspeptidase 1 precursor	-0.495359	-0.971961
	LOC_Os06g09610.2	peroxiredoxin	0.856604	0.421212
RNA binding(6)	LOC_Os01g52390.1	plasminogen activator inhibitor 1 RNA-binding protein	2.77637	1.3855
	LOC_Os11g13420.3	RNA binding protein	-0.320952	-1.35891
	LOC_Os08g10030.2	KH domain-containing protein	-0.094272	0.991073
	LOC_Os04g54440.3	RNA binding protein	0.914714	0.448927
	LOC_Os05g45660.2	plasminogen activator inhibitor 1 RNA-binding protein	1.27519	0.553582
	LOC_Os01g16090.1	RNA binding protein	0.705278	1.00057
Secondary metabolism(22)	LOC_Os04g40730.1	oxidoreductase, short chain dehydrogenase/reductase family	-2.56755	-2.49509
	LOC_Os11g35710.1	cycloartenol synthase	-2.0441	-0.160707
	LOC_Os02g41630.2	phenylalanine ammonia-lyase	-1.00498	-1.10205
	LOC_Os03g08624.1	dihydroflavonol-4-reductase	-0.898316	-0.927288
	LOC_Os03g08624.1	dihydroflavonol-4-reductase	-0.898316	-0.927288
	LOC_Os12g02370.4	chalcone--flavonone isomerase	-0.372843	-1.35457
	LOC_Os01g01660.1	isoflavone reductase	-0.674414	-1.32874
	LOC_Os05g33840.1	transketolase	-0.675178	-0.426476
	LOC_Os02g51080.1	FAD binding domain containing protein	-0.574638	-0.788129
	LOC_Os06g06980.1	caffeoyl-CoA O-methyltransferase	-0.816222	-0.719738
	LOC_Os01g01650.1	isoflavone reductase homolog IRL	-0.331942	-0.894264
	LOC_Os07g23150.1	transferase family protein	-1.60999	-1.42892
	LOC_Os08g38900.1	caffeoyl-CoA O-methyltransferase	-1.1791	-1.51102
	LOC_Os01g63190.1	laccase precursor protein	-1.3157	-1.91139
	LOC_Os04g53810.1	leucoanthocyanidin reductase	1.00793	1.19948
	LOC_Os02g17650.1	tocopherol cyclase, chloroplast precursor	0.610769	0.804897
	LOC_Os09g23540.1	dehydrogenase	0.647475	0.735753
	LOC_Os09g23550.1	dehydrogenase	0.397437	0.602676
	LOC_Os10g29470.1	dehydrogenase	0.46224	0.69611
	LOC_Os07g28040.2	O-methyltransferase	0.263114	0.599016
	LOC_Os12g16220.2	nmrA-like family domain containing protein	0.271927	0.738541
	LOC_Os06g37150.1	L-ascorbate oxidase precursor	0.616732	-1.1589
Signaling(22)	LOC_Os10g23100.1	ras-related protein	-1.93416	-2.22956
	LOC_Os03g12250.1	atypical receptor-like kinase MARK	-1.17207	-1.24201
	LOC_Os03g60530.1	ras-related protein	-0.2639	-0.655384
	LOC_Os05g44050.1	ras-related protein	-0.493223	-0.631647
	LOC_Os04g30240.1	OsWAK60 - OsWAK receptor-like protein kinase	-0.911067	2.36089
	LOC_Os04g56430.1	cysteine-rich receptor-like protein kinase	-2.18425	0.931323
	LOC_Os03g05740.1	ras-related protein	-1.53642	0.0285848
	LOC_Os07g35260.2	TKL_IRAK_DUF26-lc.9 - DUF26 kinases have homology to DUF26 containing loci	1.34026	2.22781
	LOC_Os05g16740.1	SHR5-receptor-like kinase	1.80535	2.32798
	LOC_Os05g16740.1	SHR5-receptor-like kinase	1.80535	2.32798
	LOC_Os07g43570.1	TKL_IRAK_DUF26-lc.25 - DUF26 kinases have homology to DUF26 containing loci	2.13014	2.2631
	LOC_Os05g02200.1	cysteine-rich repeat secretory protein 55 precursor	2.28113	2.62884
	LOC_Os03g16960.1	cysteine-rich repeat secretory protein 55 precursor	2.69724	3.11451
	LOC_Os07g49330.1	phospholipase C	0.000160233	0.612684
	LOC_Os07g43560.1	TKL_IRAK_DUF26-lc.24 - DUF26 kinases have homology to DUF26 containing loci	0.425505	0.828829
	LOC_Os12g10740.1	leucine-rich repeat family protein	0.514571	1.05004
	LOC_Os03g53670.1	YT521-B-like family domain containing protein	0.811003	0.816236
	LOC_Os02g13510.1	receptor-like protein kinase 5 precursor	0.897922	1.54085
	LOC_Os09g18594.1	protein kinase domain containing protein	0.901216	1.4857
	LOC_Os05g30970.1	copine	0.76403	1.29554
	LOC_Os04g35100.1	phospholipase C	1.20114	1.23156
	LOC_Os02g36974.4	14-3-3 protein	1.81647	-0.195494
Stress(27)	LOC_Os08g13440.2	cupin domain containing protein	1.64305	2.71336
	LOC_Os03g44880.1	Cupin domain containing protein	2.41629	1.44878
	LOC_Os01g28450.1	SCP-like extracellular protein	-1.29784	1.43581
	LOC_Os02g08490.1	chaperone protein clpB 1	-0.652993	-0.694785
	LOC_Os10g33720.3	methyltransferase	-1.45696	-1.60355
	LOC_Os04g39150.1	pathogenesis-related Bet v I family protein	-0.670174	-1.63727
	LOC_Os12g14440.1	Jacalin-like lectin domain containing protein	1.24596	-0.823684
	LOC_Os06g02420.1	ATOZI1	0.992512	-0.444801
	LOC_Os02g32520.2	ERD1 protein, chloroplast precursor	0.0226834	0.61939
	LOC_Os12g43380.1	thaumatin	0.474604	0.711851
	LOC_Os12g32986.1	heat shock protein	0.444635	0.716459
	LOC_Os12g36640.1	universal stress protein domain containing protein	0.420148	0.674087
	LOC_Os03g48780.1	Cupin domain containing protein	0.502115	0.661514
	LOC_Os04g53490.1	OsCHL Chloroplastic lipocalin	0.662178	0.377022
	LOC_Os03g02260.1	DnaK family protein	0.738683	0.41655
	LOC_Os01g14670.1	Cupin domain containing protein	0.686993	0.274723
	LOC_Os11g11960.1	disease resistance protein RPM1	1.02589	1.87208
	LOC_Os01g47070.1	glycosyl hydrolase	1.53144	1.77603
	LOC_Os04g38450.1	gamma-glutamyltranspeptidase 1 precursor	1.21357	1.27343
	LOC_Os12g38170.1	osmotin	1.00057	0.816396
	LOC_Os12g38120.1	thaumatin family domain containing protein	1.17058	0.778364
	LOC_Os02g32980.1	Cupin domain containing protein	1.17859	0.781096
	LOC_Os03g46070.1	thaumatin	0.796102	1.23831
	LOC_Os01g49320.1	glycosyl hydrolase	0.907933	1.24208
	LOC_Os03g58980.1	Cupin domain containing protein	0.521844	1.37734
	LOC_Os03g46060.1	thaumatin family domain containing protein	0.557271	1.06292
	LOC_Os08g09060.1	Cupin domain containing protein	0.503146	1.17255
TCA(12)	LOC_Os05g49760.1	dehydrogenase	-1.97387	-1.36171
	LOC_Os08g33720.1	lactate/malate dehydrogenase	-0.246317	-1.14405
	LOC_Os09g24320.1	2-oxo acid dehydrogenases acyltransferase domain containing protein	0.8587	1.03876
	LOC_Os04g32330.2	dihydrolipoyllysine-residue succinyltransferase component of 2-oxoglutarate dehydrogenase complex, mitochondrial precursor	0.912368	0.872802
	LOC_Os04g40310.2	dehydrogenase	0.271051	0.843788
	LOC_Os02g38200.1	dehydrogenase	0.279673	1.02976
	LOC_Os07g31380.1	NAD-dependent malic enzyme, mitochondrial precursor	0.269097	0.625651
	LOC_Os01g16900.2	dehydrogenase	0.365978	1.43588
	LOC_Os08g32750.1	bifunctional monodehydroascorbate reductase and carbonic anhydrasenectarin-3 precursor	0.713805	1.77021
Tetrapyrrole synthesis(6)	LOC_Os02g07230.1	porphobilinogen deaminase, chloroplast precursor	-0.644087	-0.894706
	LOC_Os01g18320.1	protoporphyrinogen oxidase, chloroplast precursor	-0.518183	-0.749447
	LOC_Os03g36540.1	magnesium-chelatase subunit chlI, chloroplast precursor	-0.587033	-0.910231
	LOC_Os01g17170.1	magnesium-protoporphyrin IX monomethyl ester cyclase,chloroplast precursor	-0.553069	-0.694044
	LOC_Os10g35370.1	oxidoreductase, short chain dehydrogenase/reductase family domain containing family	-0.475107	-0.673755
	LOC_Os04g58200.2	protochlorophyllide reductase A, chloroplast precursor	-1.16013	-1.09557
Transport(10)	LOC_Os03g48180.1	peptide transporter PTR2	-1.95034	-0.956642
	LOC_Os02g57240.1	oxidoreductase, aldo/keto reductase family protein	-0.387047	-0.947826
	LOC_Os06g08080.1	inorganic H+ pyrophosphatase	-0.861481	-0.408537
	LOC_Os04g47220.1	aquaporin protein	-0.650882	0.176266
	LOC_Os09g26900.1	ctr copper transporter family protein	0.192121	1.00997
	LOC_Os02g32814.1	heavy metal-associated domain containing protein	0.309612	1.00322
	LOC_Os06g47550.1	cadmium/zinc-transporting ATPase	0.25887	1.01975
	LOC_Os07g28090.1	ABC transporter, ATP-binding protein	0.18325	0.816945
	LOC_Os01g74450.1	aquaporin protein	0.719491	0.920186
