# Supplementary material for: Label-free quantitative proteome data associated with MSP1 and flg22 induced signaling in rice leaves
Source: Data Brief. 2018 Jul 31;20:204–9. doi: 10.1016/j.dib.2018.07.063 (PMC6097273; doi:10.1016/j.dib.2018.07.063)
Supplement: Supplementary file 6 — Table 5. Biotic stress–related proteins altered by treatment. [file mmc6.xlsx]

## Sheet: Sheet1
Table S5. Biotic stress–related proteins altered in response to MSP1 or flg22 treatment
Functional categories	Protein IDs	Annotation	Log 2 Fold change MSP1_control	Log 2 Fold change flg22_control
ABA(1)	LOC_Os02g47510.1	9-cis-epoxycarotenoid dioxygenase 1, chloroplast precursor	1.62194	1.2225
Auxin(3)	LOC_Os04g44110.1	hydrolase	0.907547	0.71142
	LOC_Os07g14610.1	IAA-amino acid hydrolase ILR1-like 6 precursor	1.40335	1.0104
	LOC_Os11g44810.1	auxin-repressed protein	1.3738	1.01647
Abitic stress(18)	LOC_Os08g13440.2	cupin domain containing protein	1.64305	2.71336
	LOC_Os03g44880.1	Cupin domain containing protein	2.41629	1.44878
	LOC_Os02g08490.1	chaperone protein clpB 1	-0.652993	-0.694785
	LOC_Os10g33720.3	methyltransferase	-1.45696	-1.60355
	LOC_Os04g39150.1	pathogenesis-related Bet v I family protein	-0.670174	-1.63727
	LOC_Os06g02420.1	ATOZI1	0.992512	-0.444801
	LOC_Os02g32520.2	ERD1 protein, chloroplast precursor	0.0226834	0.61939
	LOC_Os12g32986.1	heat shock protein	0.444635	0.716459
	LOC_Os12g36640.1	universal stress protein domain containing protein	0.420148	0.674087
	LOC_Os03g48780.1	Cupin domain containing protein	0.502115	0.661514
	LOC_Os04g53490.1	OsCHL Chloroplastic lipocalin	0.662178	0.377022
	LOC_Os03g02260.1	DnaK family protein	0.738683	0.41655
	LOC_Os01g14670.1	Cupin domain containing protein	0.686993	0.274723
	LOC_Os04g38450.1	gamma-glutamyltranspeptidase 1 precursor	1.21357	1.27343
	LOC_Os12g38170.1	osmotin	1.00057	0.816396
	LOC_Os02g32980.1	Cupin domain containing protein	1.17859	0.781096
	LOC_Os03g58980.1	Cupin domain containing protein	0.521844	1.37734
	LOC_Os08g09060.1	Cupin domain containing protein	0.503146	1.17255
Brassinosteroids(2)	LOC_Os11g32240.1	cytochrome P450 51	-1.80733	-1.44877
	LOC_Os10g25780.3	FAD-linked oxidoreductase protein	-0.439046	-0.592028
Cell wall(29)	LOC_Os04g42620.1	uncharacterized protein At4g06744 precursor	1.46503	1.24429
	LOC_Os05g48750.1	3-deoxy-manno-octulosonate cytidylyltransferase	0.46418	1.23794
	LOC_Os01g56510.5	periplasmic beta-glucosidase precursor	0.245335	0.679373
	LOC_Os08g39270.1	fasciclin domain containing protein	-3.16264	-3.24831
	LOC_Os02g20560.1	fasciclin domain containing protein	-3.16181	-1.76069
	LOC_Os08g38270.1	fasciclin domain containing protein	-2.15315	-1.85817
	LOC_Os11g44950.2	glycosyl hydrolase family 3 protein	-2.22214	-1.98504
	LOC_Os07g41360.1	alpha-1,4-glucan-protein synthase	-0.895841	-1.56672
	LOC_Os08g10600.1	UTP--glucose-1-phosphate uridylyltransferase	-1.62516	-1.39823
	LOC_Os03g03600.1	fasciclin-like arabinogalactan protein	-1.52062	-1.45825
	LOC_Os08g23180.1	fasciclin-like arabinogalactan protein 8 precursor	-1.56266	-1.4588
	LOC_Os03g16980.2	NAD dependent epimerase/dehydratase family domain containing protein	-1.45461	-1.62414
	LOC_Os05g07060.1	fasciclin domain containing protein	-1.32888	-1.58005
	LOC_Os11g18730.1	glycosyl hydrolase family 3 protein	-1.57858	-1.68989
	LOC_Os08g13920.1	glycosyl hydrolases family 16	-1.4546	-1.76467
	LOC_Os01g65790.1	pectinesterase	-1.56689	-1.91095
	LOC_Os01g47780.1	fasciclin domain containing protein	-1.32191	-0.100679
	LOC_Os06g04620.1	GDP-mannose 4,6 dehydratase 2	0.0524114	-0.64785
	LOC_Os03g17000.3	NAD dependent epimerase/dehydratase family domain containing protein	-0.620981	-0.571966
	LOC_Os04g58580.1	phosphomannomutase	-0.671202	-0.641911
	LOC_Os01g06580.1	fasciclin domain containing protein	-0.691011	-0.636014
	LOC_Os04g56520.2	alpha-1,4-glucan-protein synthase	-0.683951	-0.503755
	LOC_Os03g40270.1	alpha-1,4-glucan-protein synthase	-0.777103	-0.874448
	LOC_Os03g53860.4	periplasmic beta-glucosidase precursor	-0.725952	-0.799578
	LOC_Os02g51620.1	glycosyl hydrolase family 3 protein	-0.92163	-0.863795
	LOC_Os01g19220.1	beta-D-xylosidase	-0.828927	-1.1164
	LOC_Os01g19220.1	beta-D-xylosidase	-0.828927	-1.1164
	LOC_Os09g07350.1	fasciclin-like arabinogalactan protein 8 precursor	-1.06266	-1.11492
	LOC_Os04g51340.1	pectinacetylesterase domain containing protein	-0.979227	-1.17188
Ethylene(3)	LOC_Os09g27750.1	1-aminocyclopropane-1-carboxylate oxidase 1	-1.03454	-2.88462
	LOC_Os05g05680.1	1-aminocyclopropane-1-carboxylate oxidase	0.675933	1.0342
	LOC_Os12g36640.1	universal stress protein domain containing protein	0.420148	0.674087
β-glucanase(2)	LOC_Os07g35520.1	glucan endo-1,3-beta-glucosidase precursor	0.757532	0.839092
	LOC_Os03g12620.2	glycosyl hydrolases family 17	0.903021	0.737879
GST(5)	LOC_Os08g43680.1	glutathione S-transferase, C-terminal domain containing protein	0.622706	0.597392
	LOC_Os07g28480.1	glutathione S-transferase	0.753655	0.741439
	LOC_Os09g37240.1	glutathione S-transferase, C-terminal domain containing protein	1.29053	1.08284
	LOC_Os02g35590.2	glutathione S-transferase	0.315347	0.712847
	LOC_Os03g04220.1	glutathione S-transferase	0.870602	0.998194
Heat shock protein(4)	LOC_Os02g08490.1	chaperone protein clpB 1	-0.652993	-0.694785
	LOC_Os03g02260.1	DnaK family protein	0.738683	0.41655
	LOC_Os12g32986.1	heat shock protein	0.444635	0.716459
	LOC_Os02g32520.2	ERD1 protein, chloroplast precursor	0.0226834	0.61939
JA(2)	LOC_Os08g39840.1	lipoxygenase, chloroplast precursor	0.27725	0.949517
	LOC_Os02g10120.1	lipoxygenase	0.658122	0.650177
MAPK(1)	LOC_Os04g35100.1	phospholipase C	1.20114	1.23156
Peroxidases(10)	LOC_Os06g20150.1	peroxidase precursor	0.622211	1.01249
	LOC_Os09g29490.1	peroxidase precursor	2.18683	1.54131
	LOC_Os04g59150.1	peroxidase precursor	0.593773	0.968492
	LOC_Os02g14440.1	peroxidase precursor	0.945302	0.83126
	LOC_Os01g73200.1	peroxidase precursor	1.37499	1.71273
	LOC_Os05g04380.1	peroxidase precursor	0.639053	0.235788
	LOC_Os07g48040.1	peroxidase precursor	1.56543	2.00085
	LOC_Os01g22249.1	peroxidase precursor	1.59822	3.27764
	LOC_Os03g55410.1	peroxidase precursor	1.6034	1.25785
	LOC_Os07g48020.1	peroxidase precursor	1.56724	1.91666
PR proteins(4)	LOC_Os01g28450.1	SCP-like extracellular protein	-1.29784	1.43581
	LOC_Os03g18850.1	pathogenesis-related Bet v I family protein	0.284258	0.832202
	LOC_Os12g43380.1	thaumatin	0.474604	0.711851
	LOC_Os12g36880.1	pathogenesis-related Bet v I family protein	1.06481	2.08712
Proteolysis(21)	LOC_Os07g08240.1	ZmEBE-1 protein	-1.07294	-2.5511
	LOC_Os05g44130.1	gamma-glutamyl hydrolase precursor	-0.399921	-0.664753
	LOC_Os02g06890.1	OTU-like cysteine protease family protein	-1.11765	-1.09237
	LOC_Os07g32590.1	peptidase, M24 family protein	-1.08707	-1.34827
	LOC_Os08g13350.1	expressed protein	-1.30634	-1.25341
	LOC_Os04g03810.1	OsSub38 - Putative Subtilisin homologue	-0.169627	1.52506
	LOC_Os01g58240.1	OsSub6 - Putative Subtilisin homologue	0.056516	1.57306
	LOC_Os05g09490.2	peptidase, T1 family	2.34288	1.3998
	LOC_Os02g57710.1	signal peptide peptidase-like 2B	0.407099	0.801545
	LOC_Os07g34870.1	aspartic proteinase nepenthesin precursor	0.493742	0.802815
	LOC_Os09g27030.2	oryzain gamma chain precursor	0.719987	0.578432
	LOC_Os12g15470.2	OsSCP65 - Putative Serine Carboxypeptidase homologue	0.589356	0.447437
	LOC_Os10g36780.4	OsProCP4 - Putative Lysosomal Pro-x Carboxypeptidase homologue	1.00955	0.837807
	LOC_Os07g46350.1	OsSCP40 - Putative Serine Carboxypeptidase homologue	0.908596	0.780497
	LOC_Os01g22980.2	OsSCP3 - Putative Serine Carboxypeptidase homologue	0.900701	0.846586
	LOC_Os09g30414.1	aspartic proteinase nepenthesin-2 precursor	1.29773	1.09867
	LOC_Os04g35140.1	OsSub41 - Putative Subtilisin homologue	1.27334	0.779788
	LOC_Os03g08280.2	peptidase, T1 family	1.47768	0.828248
	LOC_Os01g59600.2	peptidase, T1 family	1.70458	0.540754
	LOC_Os09g32800.1	peptidase, T1 family	1.39913	0.260417
	LOC_Os06g07140.1	peptidase, T1 family	1.29178	0.221675
Redox state(3)	LOC_Os11g37890.1	NAD dependent epimerase/dehydratase family protein	-0.37375	-0.605691
	LOC_Os01g05810.1	gamma-glutamyltranspeptidase 1 precursor	-0.495359	-0.971961
	LOC_Os06g09610.2	peroxiredoxin	0.856604	0.421212
Secondary metabolism(22)	LOC_Os04g40730.1	oxidoreductase, short chain dehydrogenase/reductase family	-2.56755	-2.49509
	LOC_Os11g35710.1	cycloartenol synthase	-2.0441	-0.160707
	LOC_Os02g41630.2	phenylalanine ammonia-lyase	-1.00498	-1.10205
	LOC_Os03g08624.1	dihydroflavonol-4-reductase	-0.898316	-0.927288
	LOC_Os03g08624.1	dihydroflavonol-4-reductase	-0.898316	-0.927288
	LOC_Os12g02370.4	chalcone--flavonone isomerase	-0.372843	-1.35457
	LOC_Os01g01660.1	isoflavone reductase	-0.674414	-1.32874
	LOC_Os05g33840.1	transketolase	-0.675178	-0.426476
	LOC_Os02g51080.1	FAD binding domain containing protein	-0.574638	-0.788129
	LOC_Os06g06980.1	caffeoyl-CoA O-methyltransferase	-0.816222	-0.719738
	LOC_Os01g01650.1	isoflavone reductase homolog IRL	-0.331942	-0.894264
	LOC_Os07g23150.1	transferase family protein	-1.60999	-1.42892
	LOC_Os08g38900.1	caffeoyl-CoA O-methyltransferase	-1.1791	-1.51102
	LOC_Os01g63190.1	laccase precursor protein	-1.3157	-1.91139
	LOC_Os04g53810.1	leucoanthocyanidin reductase	1.00793	1.19948
	LOC_Os02g17650.1	tocopherol cyclase, chloroplast precursor	0.610769	0.804897
	LOC_Os09g23540.1	dehydrogenase	0.647475	0.735753
	LOC_Os09g23550.1	dehydrogenase	0.397437	0.602676
	LOC_Os10g29470.1	dehydrogenase	0.46224	0.69611
	LOC_Os07g28040.2	O-methyltransferase	0.263114	0.599016
	LOC_Os12g16220.2	nmrA-like family domain containing protein	0.271927	0.738541
	LOC_Os06g37150.1	L-ascorbate oxidase precursor	0.616732	-1.1589
Signaling(22)	LOC_Os10g23100.1	ras-related protein	-1.93416	-2.22956
	LOC_Os03g12250.1	atypical receptor-like kinase MARK	-1.17207	-1.24201
	LOC_Os03g60530.1	ras-related protein	-0.2639	-0.655384
	LOC_Os05g44050.1	ras-related protein	-0.493223	-0.631647
	LOC_Os04g30240.1	OsWAK60 - OsWAK receptor-like protein kinase	-0.911067	2.36089
	LOC_Os04g56430.1	cysteine-rich receptor-like protein kinase	-2.18425	0.931323
	LOC_Os03g05740.1	ras-related protein	-1.53642	0.0285848
	LOC_Os07g35260.2	TKL_IRAK_DUF26-lc.9 - DUF26 kinases have homology to DUF26 containing loci	1.34026	2.22781
	LOC_Os05g16740.1	SHR5-receptor-like kinase	1.80535	2.32798
	LOC_Os05g16740.1	SHR5-receptor-like kinase	1.80535	2.32798
	LOC_Os07g43570.1	TKL_IRAK_DUF26-lc.25 - DUF26 kinases have homology to DUF26 containing loci	2.13014	2.2631
	LOC_Os05g02200.1	cysteine-rich repeat secretory protein 55 precursor	2.28113	2.62884
	LOC_Os03g16960.1	cysteine-rich repeat secretory protein 55 precursor	2.69724	3.11451
	LOC_Os07g49330.1	phospholipase C	0.000160233	0.612684
	LOC_Os07g43560.1	TKL_IRAK_DUF26-lc.24 - DUF26 kinases have homology to DUF26 containing loci	0.425505	0.828829
	LOC_Os12g10740.1	leucine-rich repeat family protein	0.514571	1.05004
	LOC_Os03g53670.1	YT521-B-like family domain containing protein	0.811003	0.816236
	LOC_Os02g13510.1	receptor-like protein kinase 5 precursor	0.897922	1.54085
	LOC_Os09g18594.1	protein kinase domain containing protein	0.901216	1.4857
	LOC_Os05g30970.1	copine	0.76403	1.29554
	LOC_Os04g35100.1	phospholipase C	1.20114	1.23156
	LOC_Os02g36974.4	14-3-3 protein	1.81647	-0.195494
