# Supplementary material for: Label-free quantitative proteome data associated with MSP1 and flg22 induced signaling in rice leaves
Source: Data Brief. 2018 Jul 31;20:204–9. doi: 10.1016/j.dib.2018.07.063 (PMC6097273; doi:10.1016/j.dib.2018.07.063)
Supplement: Supplementary file 8 — Table 7. Gene expression levels detected by proteomics approach and qPCR [file mmc8.xlsx]

## Sheet: Sheet1
Table S6. Relative protein abundances and gene expression levels obtained by proteomics approach and qPCR, respectively
Protein IDs	Annotation	log2 fold change
		proteome data		qpcr
		MSP1_24h	flg22_24h	MSP1_12h	MSP1_24h	flg22_12h	flg22_24h
LOC_Os11g44810.1	ARP1,auxin-repressed protein	1.35817	1.02932	-1.73697	-0.556393	0.650765	-0.120294
LOC_Os02g47510.1	OsNCED1,9-cis-epoxycarotenoid dioxygenase 1	1.84988	1.16186	-3.18442	-1.05889	-0.0144996	-0.268817
LOC_Os08g39840.1	OsLOX8,lipoxygenase	0.27938	0.889827	1.81967	0.189034	0.356144	0.505891
LOC_Os02g10120.1	OsLOX1,lipoxygenase	0.609833	0.613543	-3.05889	-1.2863	1.1375	1.69599
LOC_Os05g05680.1	OsACO5,1-aminocyclopropane-1-carboxylate oxidase	0.59711	1.02326	-0.68966	-0.200913	-0.120294	-0.234465
LOC_Os07g48020.1	OsPOX22.3,peroxidase precursor	1.6409	1.9919	3.39506	2.79701	0.176323	0.790772
LOC_Os01g73200.1	prx22,peroxidase precursor	1.30881	1.59199	3.30305	1.40054	-1.35845	-0.666576
LOC_Os09g29490.1	prx122,peroxidase precursor	2.06342	1.42186	-2.32193	-0.68966	-0.395929	-0.0892673
LOC_Os03g55410.1	peroxidase precursor	1.50827	1.3801	-2.25154	-1.152	0.250962	0.275007
LOC_Os04g59150.1	prx59,peroxidase precursor	0.736297	1.06374	0.85599	-1.21759	-0.0439433	-0.599462
LOC_Os01g22249.1	Haem peroxidase	1.45905	3.10673	1.63691	1.02857	-0.321928	-0.0588937
LOC_Os07g48040.1	prx113,peroxidase precursor	1.51714	1.92777	-2.94342	-0.494109	0.15056	-0.120294
LOC_Os06g20150.1	prx78,peroxidase precursor	0.695227	1.02374	-0.736966	-1.51457	-0.434403	-0.621488
LOC_Os02g14440.1	prx29,peroxidase precursor	0.944717	0.857557	-0.713119	-1.18442	0.400538	-0.168123
LOC_Os07g28480.1	OsGSTU46,glutathione S-transferase	0.704977	0.71721	-2.8365	-0.286304	-0.0588937	-0.0740006
LOC_Os02g35590.2	OsGSTZ3,glutathione S-transferase	0.32533	0.643137	-1.2863	-0.556393	0.163499	0.189034
LOC_Os06g09610.2	peroxiredoxin	0.866	0.374123	-2.55639	-0.415037	0.367371	-0.0144996
LOC_Os12g36830.1	RSOsPR10,pathogenesis-related Bet v I family protein	0.967903	1.49871	-0.494109	-0.321928	0.400538	0
LOC_Os04g35100.1	phospholipase C	1.27822	1.02805	-1.94342	-0.862496	1.25701	-0.268817
LOC_Os03g24930.1	RLCK109,tyrosine protein kinase domain containing protein	0.57772	0.98724	-2.12029	-1.35845	1.09761	0.263034
